# Supplementary material for: Chronic UCN2 treatment desensitizes CRHR2 and improves insulin sensitivity
Source: Nat Commun. 2023 Jul 4;14:3953. doi: 10.1038/s41467-023-39597-w (PMC10319809; doi:10.1038/s41467-023-39597-w)
Supplement: Supplementary file 8 — Source Data [file 41467_2023_39597_MOESM8_ESM.xlsx]

## Sheet: Figure 1
A	[UCN2] log[M]			B	[UCN3] log[M]			C	[UCN2] log[M]			D	[UCN3] log[M]			E	[UCN2] log[M]			F	[UCN3] log[M]			G	Relative Gene Expression								H	Relative Gene Expression										I	Relative Gene Expression
	ob/+	ob/ob			ob/+	ob/ob			db/+	db/db			db/+	db/db			Lean	Obese			Lean	Obese				UCN2			UCN3						ob/+				ob/ob							db/+
	-9.35689	-8.72125			-8.28389	-8.14237			-9.42168	-9.1929			-8.55848	-8.04392			-9.35365	-9.12254			-8.43403	-8.43078				Mean	Std Dev	n	Mean	Std Dev	n			WAT	0.207513	0.206382	0.213475	0.400557	0.806922	0.914855	1.16875	0.907659			WAT	0.243876	0.273171	0.225887	0.284993
	-9.31728	-8.58503			-8.4401	-8.3206			-9.48894	-8.94142			-8.47579	-8.63361			-9.28925	-9.14094			-8.50374	-8.70619			WAT	0.1279	0.014814	2	0.035347	0.012373	2			BAT	1.81052	2.04942	2.39903	1.77798	14.0526	13.1485	11.7721	11.965			BAT	2.07554	2.00321	2.20815	1.75005
	-9.46118	-8.80688			-8.4417	-8.16223			-9.30846	-8.91417			-8.54473	-8.35255			-9.15298	-9.11038			-8.57854	-8.46265			BAT	1	0.126865	2	0.010034	0.00081	2			SKM	1.39452	1.73908	1.79922	1.56842	15.5022	14.5026	11.6307	15.0553			SKM	1.90324	1.41565	1.52129	1.66107
	-9.46118	-8.84771			-8.29121	-8.32569			-9.28098	-8.9346			-8.34692	-8.25612			-9.2769	-9.09946			-8.56615	-8.66472			SKM	0.808919	0.157473	2	0.005247	0.0024	2			Heart	0.355065	0.292352	0.261611	0.320634	1.21614	1.13744	1.12114	0.686151			Heart	0.344305	0.281285	0.336313	0.267759
	-9.5104	-8.95861			-8.38481	-8.15926			-9.16327	-8.74777			-8.56793	-8.21668			-9.30919	-9.15095			-8.38797	-8.6603			Heart	0.153001	0.023012	2	0.032914	0.017763	2			Liver	0.054888	0.053814	0.066131	0.077816	0.065626	0.072953	0.082048	0.068405			Liver	0.067457	0.055014	0.063605	0.066573
	-9.21403	-8.767			-8.36912	-8.3306			-9.2277	-8.90747			-8.36667	-8.26683			-9.29768	-9.26687			-8.39898	-8.39074			Liver	0.031436	0.012765	2	0	0	2			Pancreas	0.102034	0.094155	0.11277	0.084996	0.107254	0.09839	0.125376	0.107057			Pancreas	0.103216	0.091989	0.110898	0.087852
	-9.44624	-8.767			-8.44462	-8.29661			-9.29394	-8.70565			-8.53499	-8.28521			-9.4041	-9.14641			-8.56944	-8.42104			Thyroid	0.017602	0.000321	2	0.029979	0.02027	2			Lung	0.367935	0.312693	0.31508	0.368276	0.379528	0.397942	0.410559	0.340314			Lung	0.299735	0.363161	0.305873	0.395214
	-9.37917	-8.62525							-9.28925	-8.94588															Pancreas	0.049018	0.023674	2	0.979812	0.236601	2			Kidney	0.917	0.925	1.2	0.958	1.27	0.964	1.109	1.222			Kidney	1.177	1.138	1.118	0.567
	-9.27132	-8.6517							-9.26213	-8.7565															Lung	0.169714	0.010987	2	0.191996	0.130044	2			Brain	0.148695	0.126018	0.131328	0.168071	0.15745	0.150848	0.130754	0.181706			Brain	0.13061	0.162617	0.171229	0.109655
	-9.18129	-8.71444							-9.08884	-8.56737															Kidney	0.497701	0.124424	2	0.1835	0.010689	2			Smooth Muscle	0.930295	1.02827	1.13861	0.707709	1.12815	1.20425	0.987368	1.00829			Smooth Muscle	1.10247	0.877978	0.797124	1.02732
	-9.29542	-8.77989							-9.12401	-8.71407															Brain	0.071434	0.035934	2	0.00646	0.003708	2
	-9.09901	-8.73993							-8.96416	-8.86893															Smooth Muscle	0.473424	0.165191	2	1	0.248552	2
[truncated: 22 more columns]

## Sheet: Figure 2
A	[UCN2] log[M]			B		Blood Glucose (mg/dL)																	C	Blood Glucose Area Under the Curve							D		Plasma Insulin (ng/mL)
	Saline	UCN2			time (min)	Saline								UCN2 1mg/kg										Saline			UCN2					time (min)	Saline								UCN2 1mg/kg
	-9.45217	-7.45731			-20	153	129	120	141	142	110	143	165	152	147	127	144	151	157	144	176			Mean	Std Dev	n	Mean	Std Dev	n			-20	1.30316	1.92228	2.61533	0.60931	1.71087	0.65597	0.93385	1.77548	1.21809	1.95404	1.28368	1.463	1.44962	1.05245	1.08852	1.23268
	-9.15093	-7.30135			0	231	208	191	255	205	137	202	182	338	351	374	381	347	379	364	385			39080	2630	8	82244	2880	8			0	1.09401	1.17007	1.25307	1.14003	1.72421	1.61807	1.26219	1.02936	1.72174	0.70271	0.8416	1.58095	0.43647	0.7148	0.76958	0.70913
	-9.11965	-7.20687			10	432	333	379	471	377	376	452	316	509	567	591	537	465	584	553	600											10	2.10881	1.62731	2.45817	2.3438	2.85079	2.75065	2.42147	2.26307	2.00347	2.92183	2.01913	1.75141	1.8116	1.24743	0.90281	1.74896
	-9.21514	-7.26982			30	430	454	388	494	413	314	447	401	584	632	697	670	585	652	659	727											30	1.69367	1.70377	1.60336	1.09573	1.81102	1.70106	1.80835	1.76801	1.44973	1.27138	1.57527	2.604	1.08042	1.3572	0.58289	1.14995
	-9.34754	-7.24952			60	301	287	211	319	301	180	367	350	789	735	740	650	749	730	688	800											60	0.77773	1.88136	1.29253	1.25595	1.26547	1.12579	1.77699	1.11084	0.8182	1.05907	1.80794	1.05188	1.21425	0.41719	1.21425	0.41719
	-9.17415	-7.2975			120	169	191	143	177	203	129	207	203	666	613	471	514	576	623	574	673											120	0.64833	1.10721	1.05731	1.27073	1.27263	1.18539	1.10848	1.10491	0.75286	0.9676	1.20938	1.22764	1.16133	0.33757	1.16133	0.33757
	-9.24978	-7.63781
	-9.42145	-7.69278
[truncated: 14 more columns]

## Sheet: Figure 3
A		Body Weight (g)																						B	Percent Change Fat Mass from Baseline (%)				C	Percent Change Lean Mass from Baseline (%)				D		Blood Glucose (mg/dL)
		Saline							EGFP.AAV							UCN2.AAV									Saline	EGFP.AAV	UCN2.AAV			Saline	EGFP.AAV	UCN2.AAV			time (min)	Saline								EGFP.AAV
	0	33	36.1	33.8	41.7	31.8	29.3	29.5	36.3	30.2	33.9	34.7	30.2	29.7	36.2	35.3	31.8	43.6	30.7	31.4	29.7				4.86	6.56	8.33			8.01	7.68	8.35			0	142	129	153	134	126	104	121	129	149	145	142	132	157	139
	2	34.7	38.9	35.5	43.8	33	32	32.4	36.6	31.9	34.2	35.4	31.1	31.5	36	35.5	32.7	43.6	30.8	32.2	31.4				3.87	4.45	2.69			8.23	5.03	5.28			10	312	464	356	459	428	317	485	405	450	371	416	447	388	382
	3	35.5	39.2	35.5	44.5	33.7	31.2	33.3	37.4	32	34.9	35.5	30.8	31.6	36.6	35	32.7	43.5	30.8	32.1	31.1				7.33	0.76	0.03			8.19	8.68	6.07			30	422	417	372	439	445	424	504	494	463	521	472	434	410	496
	4	36.1	39.6	36.4	43.9	33.9	32.4	33.7	37.6	32.7	35.1	35.6	31	31.9	36.5	34.5	32.4	42.3	30.7	31.8	30.9				7	3	1.03			7.08	5.46	3.34			60	522	627	428	413	556	436	552	574	414	525	464	494	452	455
	5	35.5	40.3	36.5	44.3	34.3	32.7	34	38.8	32.4	35.1	35.6	31.5	32.1	36.6	34.1	32.2	41.9	30.8	32	31.1				8.56	8.5	9.5			10.54	7.05	9.3			120	392	266	176	243	258	193	339	285	248	381	259	255	229	271
	6	35.9	40.3	36.2	44.5	34.4	32.6	34.1	38.7	32.7	35.5	35.7	32.1	32.7	36.8	34.2	32.6	41.7	30.9	32.3	31.4				11.42	7.3	2.95			7.23	5.34	4.75
	7	36.1	40.3	36.8	44.1	34.9	33.1	33.9	39.4	32.8	35.4	35.4	31.8	32.3	36.9	34.4	32.5	41.2	31	32.7	31.8				2.51	5.61				3.51	8.27
[truncated: 171 more columns]

## Sheet: Figure 4
A	Biosensor Activation (Max Effect = 100%)					B	Biosensor Activation (Max Effect = 100%)				Biosensor Activation (Max Effect = 100%)				C	Biosensor Activation (Max Effect = 100%)				Biosensor Activation (Max Effect = 100%)				D	Biosensor Activation (Max Effect = 100%)				Biosensor Activation (Max Effect = 100%)				E	Percent Surface CRHR2 (%)
	[UCN2] log[M]	Gs					[UCN2] log[M]	Gi2			GoB					[UCN2] log[M]	B-arrestin 1			Beta-arrestin 2					[UCN2] log[M]	Gq			G13					Veh	UCN2
	-6.22186	100					-6.22186	100			100					-6.22186	100			100					-6.22186	6.42051			3.66886					65.2393	45.8059
	-6.88264	107.753					-6.88264	87.7438			86.8182					-6.88264	94.3767			82.1142					-6.88264	3.19849			5.17404					72.9057	50.2821
	-7.54073	105.257					-7.54073	85.0585			81.3811					-7.54073	88.8601			76.7193					-7.54073	1.4111			4.63311					68.5661	35.4763
	-8.19385	109.457					-8.19385	51.9052			44.7203					-8.19385	46.1597			30.1337					-8.19385	0.094073			1.48166					69.146	42.9618
	-8.86013	103.7					-8.86013	12.8713			14.7028					-8.86013	2.08778			4.54435					-8.86013	-1.59925			1.74036
	-9.52288	72.8928					-9.52288	7.44074			4.17832					-9.52288	0.716245			0.510328					-9.52288	-1.31703			1.81091
	-10.1675	26.9897					-10.1675	3.87039			-0.506993					-10.1675	0			0.947752					-10.1675	-1.45814			1.99906
	-10.8356	11.1013					-10.8356	3.0003			-0.926573					-10.8356	-0.60957			0.826245					-10.8356	-1.24647			1.50517
	-11.5229	-4.78708					-11.5229	1.23012			-0.402098					-11.5229	-1.1277			0.0972053					-11.5229	-0.587959			-0.258702
	-12.2218	0					-12.2218	4.26043			-0.611888					-12.2218	-0.62481			-0.218712					-12.2218	-0.658514			0.329257
	-12.8861	-4.8752					-12.8861	4.59046			0.087413					-12.8861	0.137153			0.753341					-12.8861	-1.34055			0.352775
	-14	0					-14	0			0					-14	0			0					-14	0			0
	-7.22186		100	100			-6.5234		100			100				-6.5234		100			100				-6.5234		7.53101			4.22327
	-7.68787		100.561	115.958			-6.92103		96.0726			96.2545				-6.92103		98.8239			99.0849				-6.92103		6.08387			7.82634
	-8.15521		99.9114	108.445			-7.31884		88.1757			97.9145				-7.31884		90.849			91.9041				-7.31884		6.17248			8.65328
	-8.61989		100	112.915			-7.72128		83.5586			92.5303				-7.72128		77.7348			78.1553				-7.72128		4.43001			4.63674
	-9.09695		105.05	107.575			-8.10792		51.7877			57.9272				-8.10792		51.7158			52.714				-8.10792		1.1518			3.33727
	-9.55286		95.4223	88.7613			-8.50864		27.1959			28.0272				-8.50864		11.7126			13.8257				-8.50864		2.27407			1.8606
	-10.0177		69.3444	67.4325			-8.90309		10.0225			9.23601				-8.90309		1.75608			1.563				-8.90309		2.68754			2.45127
	-10.4949		55.5818	38.249			-9.30103		0.197072			7.98042				-9.30103		1.24053			1.40535				-9.30103		1.29947			1.29947
	-10.9208		7.56054	25.2717			-9.69897		1.90034			5.19259				-9.69897		0.338328			0.83277				-9.69897		2.9238			0.502067
	-11.3979		20.8801	-2.14219			-10		-0.422297			-0.851245				-10		-0.0805542			0.805542				-10		1.71294			-2.51034
	-11.8861		1.38807	-1.2108			-10.4881		0.760135			-0.212811				-10.4881		0.966651			0.966651				-10.4881		3.83934			1.71294
	-13		0	0			-11.5229		0			0				-11.5229		0			0				-11.5229		0			0
							-7.00017			100						-7.00017			100
							-7.34687			96.6345						-7.34687			93.7845
							-7.699			92.8102						-7.699			62.1841
							-8.04577			59.9663						-8.04577			50.1452
							-8.39795			25.6081						-8.39795			5.80889
							-8.74473			12.544						-8.74473			4.69068
							-9.09691			2.67707						-9.09691			0.058089
							-9.45593			-0.550711						-9.45593			-0.97299
							-9.82391			-1.28499						-9.82391			-1.06012
							-10.301			-3.97736						-10.301			-0.34853
							-10.4881			-1.75922						-10.4881			0.101656
							-11.5229			0						-11.5229			0

## Sheet: Figure 5
A		Blood Glucose (mg/dL)											B		Plasma Insulin (ng/mL)											C					F	Relative pAKT1s1/AKT1s1			G	Relative pIRS1/IRS1			H	Relative pAKT/AKT			I	Relative pAKT1s1/AKT1s1				J	Relative pIRS1/IRS1
	time (min)	Saline					UCN2							time (min)	Saline					UCN2								log fold change	-log p			Saline	UCN2			Saline	UCN2			Saline	UCN2			AAV.EGFP +Saline	AAV.UCN2 +Saline	AAV.UCN2 +UCN2			AAV.EGFP +Saline
	0	145	115	118	100	122	118	108	119	103	145			0	1.21	1.18	1.17	1.34	1.32	0.93	1.29	1.05	1.06	1.29			Cmya5	1.72548	11.7585			1.09775	0.488851			0.988175	0.534668			1.14744	0.513885			0.953687	3.39121	2.99961			0.94927
	15	135	126	107	133	151	188	165	228	172	194			15	1.1	1.05	1.32	1.08	1.05	0.58	1.16	0.53	0.93	0.89			Cmya5	1.82447	11.7585			0.858758	0.43554			1.04705	0.491207			1.04761	0.583808			1.00867	3.3057	2.83075			1.04439
																											Pex19	1.67557	11.3677			1.02958	0.610112			0.973734	0.413555			0.974922	0.595092			1.03765	3.28906	2.6022			1.00634
																											Dcaf6	1.2276	10.8658			1.01391	0.336649			0.991042	0.345909			0.830032	0.585224
																											Ttn	1.52703	10.2112
																											Ttn	2.5849	10.1939
																											Ampd1	1.05114	10.1939
																											Ttn	2.37286	9.75348
D																											Nolc1	1.06911	9.33518
																											Des	1.63848	9.33518		E
																											Clcn1	1.60661	8.94624
																											Clasp1	-0.96011	8.7492
																											YJ005	1.18622	8.7492
																											Myoz3	2.23847	8.63465
																											Irs1	-1.62418	8.63465
																											Ube2o	1.3944	8.25399
																											Nop56	2.07725	8.25399
																											Plcl2	1.36617	7.52946
																											Dnaja4	1.76714	7.52946
																											C2cd2	0.956875	7.37212
																											Saysd1	1.27452	7.37148
																											Parp4	0.764562	7.37148
																											Pbxip1	0.963199	7.37148
																											Plcl2	1.31339	7.21579
																											Pcnp	1.5088	7.21579
																											Ccs	1.59055	7.1876
																											Ttn	1.58903	7.11183
																											Ppp5c	1.54342	7.07965
																											Ttn	2.67738	6.96199
																											Myoz3	2.14187	6.71378
																											Synpo2l	2.36322	6.62378
																											Synpo2l	1.36212	6.62378
																											Hspb8	1.98413	6.62378
																											Trim28	-1.30641	6.62378
																											Clasp2	-1.05298	6.62378
																											Cmya5	1.02306	6.62378
																											Sec22b	1.17845	6.5824
																											Tcof1	1.23955	6.5824
																											Naca	-0.94435	6.43832
																											Obscn	-1.15178	6.24403
																											Synpo2l	1.52134	6.06374
																											Scaf1	1.28658	6.06374
																											Ppp1r11	1.08121	6.06374
																											Ryr1	0.963189	5.90179
																											Ppp1r3a	0.732587	5.8996
																											Tnni2	1.25009	5.8996
																											Obscn	-0.93721	5.8996
																											Myoz3	1.30803	5.88502
																											C2cd2	0.902924	5.65852
																											Thrap3	0.610097	5.65166
																											Rasip1	-0.70965	5.41536
																											Rbm14	0.86507	5.359
																											Hspb6	1.39047	5.29985
																											Abra	2.5899	5.17993
																											Stim1	-0.75252	5.14031
																											Jph1	-1.52005	5.03663
																											Ppp1r12b	1.31253	5.03663
																											Ppp1r12b	1.17385	4.84653
																											Saysd1	-0.98544	4.84653
																											Nop56	1.54534	4.84653
																											CD054	-0.91094	4.84653
																											K0930	-0.62314	4.7634
																											Ube4b	0.390887	4.76021
																											Smyd2	0.884963	4.53885
																											Pbxip1	1.07971	4.48359
																											Ppp1r12b	0.979541	4.14869
																											Tnni2	0.682554	4.13218
																											Saysd1	1.05867	4.11252
																											Eif4b	0.392342	4.10852
																											Mapt	0.995685	4.0344
																											Cmya5	0.489877	3.99121
																											Psmd11	0.763404	3.95505
																											Gys1	-0.52846	3.95505
																											Larp1	1.66395	3.9546
																											Cul3	-0.7527	3.9546
																											Hdac6	-1.32419	3.95231
																											Bag3	-1.3011	3.94847
																											Pgam2	0.595216	3.93246
																											CA198	0.270833	3.93246
																											Ppp1r3a	1.07997	3.88242
																											Smtnl2	-0.81867	3.88242
																											Cmya5	0.506321	3.88242
																											Clasp1	-0.61681	3.88242
																											Rpl24	1.41216	3.88242
																											Gsk3b	0.472174	3.88242
																											Dcaf6	0.891047	3.83114
																											Chchd3	0.525787	3.57555
																											Hspb6	0.619433	3.54506
																											Tnks1bp1	0.64857	3.54506
																											Hist1h1e	0.631729	3.54506
																											Cbx5	0.51847	3.53101
																											Plcl2	-0.90017	3.53101
																											Cc2d1b	1.67788	3.50992
																											Prag1	-1.23989	3.49995
																											Eif4ebp1	-1.19346	3.48512
																											Synpo2l	-1.05591	3.45771
																											Rpl24	0.586168	3.41569
																											Cmya5	0.516774	3.3904
																											Osbpl11	0.564344	3.3774
																											Cmya5	-0.44129	3.35766
																											Nop9	0.545539	3.35766
																											Synpo2l	-0.53354	3.29636
																											Jph1	-0.96467	3.25209
																											Cmya5	0.473501	3.1942
																											Synpo2l	0.894474	3.11589
																											Hspb6	2.39639	3.11589
																											Ppp1r3a	0.736215	3.11589
																											Ttn	0.6512	3.11589
																											Naca	0.828348	3.11095
																											C2cd2	-0.64642	3.08308
																											Egfr	0.628359	3.05182
																											Hectd1	-1.00494	3.05182
																											Map1b	0.716073	3.02285
																											Myoz2	1.47309	3.02285
																											Ppp1r1a	1.33167	3.02285
																											Rpl24	0.548959	3.02285
																											Limk1	0.468532	3.0117
																											Toe1	0.456046	3.00295
																											Mtfr1l	-0.55891	2.90928
																											Jsrp1	0.473627	2.90928
																											Jph2	0.724384	2.90928
																											Mylk2	-0.9513	2.90928
																											Naca	0.967854	2.90708
																											Alb	0.723765	2.90708
																											Gphn	-0.31034	2.8891
																											Cyb5b	1.04149	2.87392
																											Pi4k2a	1.14123	2.79963
																											Arhgef6	0.888095	2.77771
																											Hbb-b1	0.531	2.77771
																											Des	-1.03004	2.77771
																											Gsk3b	0.404625	2.76752
																											Ttn	0.717529	2.7495
																											Bnip3	-0.40143	2.69463
																											Pacs2	-0.32832	2.68391
																											Cmya5	1.05628	2.65925
																											Vamp4	-0.39549	2.64482
																											Ncbp1	1.184	2.64482
																											Synpo2l	1.0419	2.62242
																											Ryr1	-1.0472	2.61426
																											Cavin1	-0.22817	2.61426
																											Naca	-0.40504	2.59055
																											Trim28	-0.75179	2.58084
																											Cbx5	1.29336	2.58084
																											Phkb	1.55105	2.56832
																											Nek9	0.525968	2.56832
																											Lysmd1	-0.43911	2.56832
																											Tjp2	0.712872	2.56832
																											Spag7	0.627076	2.56832
																											Vapa	1.35693	2.56832
																											Akt1s1	-2.59377	2.56832
																											Rab12	0.590464	2.56832
																											Gys1	-0.46551	2.56832
																											Slc25a11	0.329489	2.55427
																											Afap1l1	0.809964	2.55427
																											Dhx29	-0.3303	2.55427
																											CA162	0.811101	2.55427
																											Nexn	0.713918	2.50854
																											Obscn	0.202618	2.50854
																											Ampd1	0.669932	2.50854
																											Mtor	1.11062	2.50471
																											Ap4e1	0.370368	2.47998
																											Synpo2l	-1.89865	2.47974
																											Rpl27a	0.377881	2.47873
																											Ccnl1	0.3	2.47607
																											Smyd2	0.785292	2.43479
																											Stbd1	0.942941	2.42538
																											Kcnj2	0.538333	2.41571
																											Trim28	-1.54673	2.41086
																											Rasip1	-0.91771	2.41086
																											Gyg1	1.43623	2.41086
																											Prkce	-1.03214	2.37891
																											Ppp1r12b	-0.90283	2.37631
																											Stx7	0.654446	2.37631
																											Ulk1	-0.98769	2.36484
																											Kif1c	-0.80912	2.36377
																											Pagr1a	-0.91995	2.26935
																											Pwp1	1.23588	2.26051
																											Fhl3	0.400493	2.26051
																											Bag3	1.07397	2.23775
																											Atp2b2	-0.56078	2.2308
																											Eif3g	-0.41682	2.22621
																											Slc12a2	-1.87081	2.21829
																											Eef2k	0.948407	2.20451
																											Nefl	-1.84361	2.20263
																											Macf1	0.462969	2.18825
																											Ywhae	0.815392	2.16924
																											Smtnl2	0.699026	2.16271
																											Sos2	-0.48907	2.16271
																											Alpl	1.06832	2.14198
																											Naca	-1.00553	2.0797
																											Nos3	0.240235	2.07265
																											Ppp1r12b	1.0013	2.07265
																											Jun	-0.4922	2.06839
																											Pygm	0.960585	2.03704
																											Myl9	0.885109	2.01745
																											Synpo2l	0.857606	2.00662
																											Ube4b	0.49489	2.00662
																											Tnks1bp1	0.931751	2.00662
																											Cavin4	-0.37926	2.00662
																											Cdkn2aip	0.573357	2.00662
																											Ehbp1l1	-0.99685	2.00662
																											Cmya5	0.654066	1.9832
																											Alpl	0.222376	1.96988
																											Bag3	1.10162	1.96987
																											Rbm17	0.786636	1.96207
																											Ttn	0.499158	1.96207
																											Adcy2	-0.29674	1.96207
																											Synpo2l	-0.43062	1.96207
																											Cmya5	0.414002	1.96207
																											Ampd1	0.408082	1.96207
																											Clasp1	-0.85284	1.96207
																											Hbb-b1	0.848949	1.96207
																											Gys1	-0.37614	1.96207
																											Dmd	-0.59353	1.96207
																											Barx2	0.341691	1.94439
																											Eif4ebp1	-0.84901	1.89986
																											Des	-1.17299	1.88028
																											Kif13a	0.67706	1.87681
																											Psmd2	0.596296	1.8618
																											Mtfr1l	-0.51942	1.86071
																											Ccdc9b	-1.11475	1.81875
																											Klhl31	0.675775	1.7911
																											Naca	-0.50779	1.7911
																											Mtfr1l	-0.58902	1.78425
																											Hspb3	0.390374	1.78425
																											Obscn	1.27237	1.78425
																											C2cd2l	-0.96217	1.77184
																											Gab1	0.614854	1.77184
																											Mybpc2	0.783817	1.75392
																											Ndc1	-0.78492	1.7534
																											Arhgef6	0.533665	1.74938
																											Gphn	-1.07302	1.74938
																											Pgam2	-0.37595	1.72798
																											Naca	-0.62155	1.7263
																											Sgcg	0.273455	1.7263
																											Snx3	0.857442	1.7263
																											Pygm	-0.24506	1.7263
																											Jsrp1	0.35327	1.72095
																											Naca	-0.97483	1.72095
																											Synpo2l	0.50059	1.71774
																											Jsrp1	1.06453	1.71774
																											Pygm	0.548781	1.71774
																											Ampd1	-0.38283	1.71388
																											Obscn	1.25905	1.71113
																											Cmya5	1.0818	1.7024
																											Myh1	-0.24123	1.69792
																											Znrf2	0.54858	1.68084
																											Optn	2.07235	1.68084
																											Cmya5	-0.66982	1.68084
																											Smtnl2	-1.48665	1.66769
																											Smtnl2	0.31494	1.66769
																											Slc15a4	1.02169	1.66769
																											Ryr1	0.29879	1.66769
																											Cmya5	0.828594	1.66769
																											Ampd1	0.778044	1.66769
																											Mesd	0.360328	1.66769
																											Golga4	0.524711	1.66769
																											Iqgap2	0.625926	1.66769
																											Fam189a2	-0.47623	1.66769
																											Tsc22d4	0.421784	1.65998
																											Ppp1r3a	0.890039	1.6394
																											Sorbs1	0.357009	1.6394
																											Sppl2b	0.454732	1.63782
																											Fhod1	1.1162	1.63547
																											Cand2	-0.41567	1.62793
																											Cd2ap	0.296943	1.62075
																											Tfeb	-0.50735	1.61374
																											Naca	1.59111	1.6073
																											Stt3b	-1.98819	1.6073
																											Perm1	0.543328	1.6073
																											Tp53bp2	-0.32266	1.6073
																											Ahsg	0.622709	1.6073
																											Mtfr1l	-0.64826	1.60017
																											Vim	0.726923	1.60017
																											Ttn	0.709109	1.60017
																											Prxl2b	0.662629	1.60017
																											Rpl7a	-0.88227	1.60017
																											Pvalb	-0.35613	1.60017
																											Pygm	0.332695	1.60017
																											Hoxc10	0.631179	1.60017
																											Eno3	-0.67329	1.60017
																											Naca	-0.27478	1.5876
																											Tcea3	-0.43059	1.57911
																											Eef2k	0.910903	1.55734
																											Synpo2l	-1.00218	1.55455
																											Vim	0.947003	1.55083
																											Pgm1	-0.47232	1.55037
																											Atp2a1	-0.40903	1.55037
																											Myoz1	-0.17401	1.54556
																											Gsk3a	0.634615	1.54556
																											Kif5b	-0.39862	1.52858
																											Nadk	0.564298	1.52858
																											Best3	-0.31213	1.52858
																											Kif13a	0.389711	1.51587
																											Lmod3	-0.54685	1.51187
																											Myh1	0.283085	1.50721
																											Dmd	-0.47966	1.50694
																											Naca	-0.40305	1.50639
																											Cryab	0.542952	1.50639
																											Riok3	-0.52542	1.50639
																											Pvalb	0.508735	1.50639
																											Eif4b	0.34834	1.50639
																											Dupd1	0.754747	1.50639
																											Dmd	-0.62668	1.50639
																											Des	0.437381	1.50639
																											Mb	0.780673	1.50616
																											Ulk2	-0.53693	1.50616
																											Obscn	0.323874	1.49297
																											Fam129a	0.734306	1.48596
																											Nop56	-0.67309	1.48596
																											Aldoa	0.487621	1.48567
																											Mybpc2	-0.64798	1.47774
																											Sptb	-0.25611	1.47692
																											Myoz2	-0.4133	1.45963
																											Irs1	-0.37667	1.45963
																											Zc3h13	0.512096	1.45424
																											Zfyve19	1.13886	1.45424
																											Hcfc1	-0.39737	1.45424
																											Myoz1	0.478033	1.45009
																											Jph2	0.851018	1.43426
																											Naca	-0.62368	1.43426
																											Hspa8	0.466717	1.43426
																											Rps6	-1.33803	1.43426
																											Actn3	-0.55213	1.43426
																											Gigyf2	-0.67224	1.42846
																											Synpo2l	1.20996	1.42692
																											Myoz2	-0.42977	1.42692
																											Rps27	0.272692	1.42692
																											Cavin1	0.625732	1.42692
																											Prkch	-0.56405	1.42217
																											Acss2	0.447116	1.4178
																											Fxr2	0.455098	1.40418
																											Phb2	0.769431	1.38512
																											Actn3	0.261996	1.38295
																											Jph1	0.359242	1.365
																											Nexn	0.631583	1.365
																											Ppp1r12b	-0.36008	1.365
																											Dnttip2	-1.03566	1.365
																											Reep1	0.337789	1.365
																											Svil	-0.91007	1.36355
																											Atp2a1	0.674077	1.36355
																											Synpo2l	-0.91647	1.35791
																											Med26	-0.30484	1.35791
																											Stim2	1.05595	1.35791
																											Cryab	0.533482	1.35791
																											Rplp1	0.338007	1.35791
																											Pgm1	0.316914	1.35791
																											Actn3	-0.32582	1.35791
																											Cs	0.375422	1.35791
																											Chmp2b	-0.69198	1.35791
																											YJ005	0.547344	1.35791
																											Myh4	-0.35307	1.35514
																											Gnpat	0.275285	1.35514
																											Gys1	-1.42494	1.35514
																											Pde4dip	0.203061	1.35089
																											Mylk	-0.38598	1.33146
																											Jph2	-0.47836	1.30866
																											Acacb	-0.47248	1.30866
																											Srpk2	0.388822	1.30059
																											Ahsg	-0.62849	1.29763
																											Mybph	0.425461	1.29065
																											Tjp2	0.480071	1.29065
																											Sh3bp4	0.253767	1.29065
																											Mtfr1l	-0.45076	1.2875
																											Hspb8	-0.50491	1.2875
																											Alpk3	-0.41076	1.2875
																											Tcof1	-0.29884	1.25974
																											Myh1	-0.40173	1.25547
																											Synpo2l	0.347571	1.23537
																											Zdhhc5	-1.10491	1.2303
																											Smtnl1	-0.3871	1.2303
																											Slc12a2	-0.35885	1.2303
																											Pdha1	-0.46429	1.2303
																											Klc2	-0.50022	1.22807
																											Fbn1	0.210223	1.22149
																											Smpx	1.72455	1.22055
																											Map1b	0.459541	1.20938
																											Actn3	0.232914	1.20938
																											K0930	-0.43178	1.20938
																											Bnip2	0.258526	1.20536
																											Tex2	0.430274	1.16836
																											Tepsin	0.357926	1.16777
																											Ranbp3	0.659125	1.16777
																											Cfap97	-0.62212	1.16414
																											Hadh	-1.42227	1.16001
																											Ldha	-0.20825	1.15543
																											Usp24	-0.44955	1.15536
																											Des	-0.33025	1.14716
																											Fsd2	0.703976	1.1372
																											Cdk5rap2	-1.00719	1.10831
																											Pygm	0.181719	1.10831
																											Vapb	0.285145	1.10682
																											Vdac3	0.860329	1.10682
																											Gyg1	0.322108	1.10682
																											Gys1	-0.34153	1.10682
																											Vim	0.938809	1.10135
																											Jph1	-0.37621	1.10116
																											Ppp1r3c	-0.69197	1.10116
																											Smtnl2	0.415331	1.10116
																											Naca	-0.33239	1.10028
																											Rnf20	0.175899	1.0957
																											Jph1	1.21093	1.08658
																											Srl	-0.26467	1.08658
																											Tom1	0.86905	1.08658
																											Arhgap31	-0.33447	1.08658
																											Myl2	0.935214	1.0841
																											Eepd1	-0.25945	1.0841
																											Mybpc2	-0.87037	1.08226
																											Ryr1	0.311463	1.06545
																											Mylk2	-1.18772	1.06084
																											Ttn	-0.33074	1.06084
																											Obscn	0.521046	1.06084
																											Pbxip1	0.406372	1.04963
																											Pdha1	-0.51912	1.04963
																											Ckm	-0.27122	1.04963
																											CG050	-0.49278	1.04963
																											Naca	0.393518	1.04582
																											Myh4	-0.16637	1.04582
																											Ttn	-0.5925	1.04582
																											Appl1	-0.85726	1.04582
																											Bag3	0.546774	1.04582
																											Actn3	0.283917	1.02759
																											Ppp1r12b	-0.76959	1.0218
																											Tmx1	-0.46184	1.00857
																											Gga3	-0.19227	1.00857
																											Pgm1	0.229106	1.00419
																											Kank4	0.301999	1.0018
																											Plekha1	0.297032	0.993527
																											Arl13b	-0.75614	0.979132
																											Gys1	-0.77128	0.974402
																											Glo1	0.292515	0.970598
																											Nexn	0.423961	0.970598
																											Dennd5a	0.519481	0.970598
																											Rtn4	0.534345	0.970598
																											Lmod2	-0.43587	0.970598
																											Dlst	-0.56485	0.970598
																											Eif3g	-0.52814	0.970598
																											CD054	-0.69557	0.970598
																											Prkcq	0.211465	0.955138
																											Map1b	0.441317	0.955138
																											Numa1	-0.36983	0.955138
																											Ppp1r9b	0.296859	0.948992
																											Itprid2	0.417286	0.94665
																											Ncbp2	0.339723	0.94665
																											Jph2	0.593573	0.934051
																											Psen1	0.193366	0.930049
																											Serinc3	-0.64026	0.930049
																											Naca	-0.28535	0.929538
																											Myoz3	-1.05167	0.929538
																											Zwint	-0.68168	0.929538
																											Actn3	-0.24373	0.929538
																											Rps6ka3	0.677129	0.929538
																											Gys1	0.69123	0.928712
																											Flna	0.441982	0.924931
																											Mdh1	0.470658	0.917093
																											Golga4	0.298433	0.913079
																											Serinc3	0.464175	0.900661
																											Ccdc9b	0.20498	0.900661
																											Eif5b	-0.57547	0.900661
																											Pfkfb2	0.160004	0.900661
																											Des	-0.86792	0.895823
																											Synpo2l	-0.41329	0.871911
																											Map3k7	0.494281	0.871911
																											Obscn	0.677366	0.871911
																											Smpx	1.03457	0.87063
																											Pelp1	-0.78436	0.87063
																											Actn3	-0.22792	0.87063
																											Ckm	0.448846	0.87063
																											Limd1	-0.83436	0.869521
																											Ulk1	-0.54104	0.869521
																											Ca14	-0.4839	0.859327
																											Nsun2	0.163248	0.846547
																											Mdh2	-0.34334	0.846547
																											Mxra7	0.321436	0.846547
																											Uba2	0.476669	0.846547
																											Ccdc124	0.259867	0.846547
																											Atp1a2	-0.3415	0.846547
																											Gys1	-0.67952	0.846547
																											Naca	-0.34249	0.831061
																											Smad3	-0.45403	0.826237
																											Usp24	0.246327	0.826237
																											Pgm1	0.307631	0.826237
																											Tppp	-1.28775	0.824254
																											Stk38	-0.33127	0.814706
																											Kti12	-0.17842	0.812506
																											Borcs6	0.338178	0.812506
																											Gapdh	-1.49196	0.812506
																											Safb	-0.73261	0.810315
																											Jph1	0.697884	0.81019
																											Jph2	0.405414	0.81019
																											Serinc1	0.902601	0.81019
																											Bmp2k	-0.65567	0.81019
																											Ablim3	0.54723	0.81019
																											Obscn	-0.59574	0.806134
																											Pgam2	-0.15897	0.806134
																											Etfdh	0.419014	0.802292
																											Cmya5	0.737159	0.791568
																											Saysd1	1.15228	0.780204
																											Synpo2l	-0.75516	0.7801
																											Naca	-0.41137	0.777692
																											Scarf1	-0.36257	0.777692
																											Pgm5	-0.94822	0.777692
																											Bnip3	-0.47102	0.768281
																											Cmya5	-0.70683	0.768281
																											Ryr1	-0.48471	0.766369
																											Reep1	0.269924	0.761132
																											Prrc2b	0.294531	0.761132
																											Atp1a2	-0.13253	0.761132
																											Sugp2	0.253151	0.753297
																											Tpi1	-0.19306	0.753297
																											Actn3	-0.25047	0.753297
																											Acacb	-0.53678	0.753297
																											Dync1li2	-0.43399	0.753297
																											Dennd1a	-0.47382	0.753297
																											K0930	-0.38408	0.753297
																											Usp14	0.649613	0.744456
																											Pgm1	0.259708	0.744456
																											Bnip3	-0.32496	0.742698
																											Obscn	-0.2825	0.732365
																											Pcdh12	0.306411	0.732365
																											Pbxip1	0.504945	0.732365
																											Tmem63b	0.262064	0.727883
																											Alpk3	-0.6603	0.727883
																											Atp2a1	-0.29003	0.726011
																											Gys1	0.298259	0.725543
																											Fam122a	0.554688	0.725521
																											Jsrp1	0.163751	0.724507
																											Naca	-0.37569	0.724507
																											Obscn	-1.03144	0.718345
																											Akt1s1	-0.83305	0.718345
																											Piezo1	0.215096	0.713861
																											Myh4	-0.16989	0.712012
																											Vim	-0.31996	0.712012
																											Flna	0.367352	0.70702
																											Aldoa	0.578333	0.706156
																											Gys1	0.368769	0.706156
																											Stim2	0.651581	0.696342
																											Hectd1	0.900665	0.696342
																											Tacc2	-0.46991	0.694717
																											Dync1li1	-0.23496	0.694717
																											Dnajb11	-0.40681	0.694717
																											Actn3	-0.32886	0.686717
																											Mybpc2	0.57464	0.684587
																											Stim1	0.215743	0.684587
																											Tnks1bp1	0.564239	0.684587
																											Mybpc2	0.186009	0.682207
																											Igf2r	-0.62119	0.678367
																											Nexn	-0.39847	0.678367
																											Mylk2	-0.66889	0.678367
																											Ripor1	-0.42771	0.678367
																											Aldoa	0.334697	0.678367
																											Fyco1	-0.2953	0.678367
																											Usp9x	0.397997	0.672134
																											Pdha1	-0.27996	0.672134
																											Ppp1r3a	0.472105	0.671123
																											Col4a3bp	-0.25646	0.671123
																											Ip6k1	0.164349	0.671123
																											Ckm	-0.19183	0.671123
																											Atp1a2	-0.70183	0.659054
																											Me3	-0.40546	0.654962
																											Myom1	-0.37206	0.654962
																											Ttn	-0.51298	0.654962
																											Mypn	-0.43099	0.654235
																											Irs1	0.14848	0.654009
																											Hspa8	-0.25501	0.648138
																											Ostm1	-0.35191	0.648138
																											Ywhag	0.665096	0.648138
																											Atp2a1	-1.0617	0.648138
																											Dmd	-0.8203	0.647304
																											Ncbp2	0.252289	0.644292
																											Pdlim1	0.225196	0.644292
																											Pom121	0.215876	0.634423
																											Agtpbp1	-0.31563	0.634423
																											Eif3c	-0.36838	0.620165
																											Lgalsl	0.37358	0.619991
																											Naca	-0.35771	0.619991
																											Ttn	-0.33777	0.619991
																											Rpl30	0.54168	0.619991
																											Acss2	0.332218	0.619991
																											Gys1	-0.37513	0.619991
																											Des	-0.32377	0.619991
																											Naca	-0.55253	0.61572
																											Plpp7	0.465233	0.61572
																											Golm1	-0.31015	0.61572
																											Actn3	-0.18712	0.604759
																											Hcfc1	0.499732	0.592917
																											Jph2	-0.45925	0.590708
																											Slc43a2	-0.24584	0.590708
																											Jpt1	0.266072	0.590708
																											Mybpc2	-0.39788	0.590708
																											Myot	0.819862	0.590708
																											Thrap3	-0.21503	0.590708
																											Capzb	0.473096	0.590708
																											C2cd2l	0.693722	0.590708
																											Dync1li1	0.47882	0.590708
																											Mmachc	0.461929	0.590708
																											Synpo2l	-0.72187	0.583584
																											Mybph	0.34931	0.581035
																											Srpk3	-0.27646	0.578732
																											Plekho2	-0.41907	0.578732
																											Blvra	0.793781	0.578086
																											Cfl2	-0.21983	0.571231
																											Isoc1	-0.3526	0.571231
																											Nol3	0.485656	0.568985
																											Nop58	-0.26128	0.568985
																											Stim2	-0.34319	0.568985
																											Abra	-0.31127	0.568985
																											Atp2a1	-0.53543	0.568985
																											Mtfr1l	-0.32025	0.565647
																											Camsap1	0.34761	0.565647
																											Dync1li1	0.698234	0.565647
																											Arhgap5	-0.34628	0.565647
																											Dync1i2	0.899725	0.563583
																											Naca	0.536905	0.561841
																											Smap	0.514935	0.561841
																											Vim	0.195909	0.561841
																											Cmya5	0.381904	0.561841
																											Cavin4	-0.26049	0.55807
																											Jph2	0.214641	0.555386
																											Gapdh	-0.18024	0.555386
																											Ppp1r3a	0.404205	0.541457
																											Dag1	-0.67733	0.541457
																											Map2k2	-0.25137	0.539235
																											Mybpc2	0.619915	0.539235
																											Smtnl2	0.404557	0.539235
																											CD054	0.295037	0.539218
																											Wdtc1	0.28192	0.530305
																											Mast4	0.208384	0.529591
																											Mybpc2	0.410296	0.529591
																											Ckm	-0.35269	0.529591
																											Ahsg	-0.32096	0.529591
																											Sucla2	0.320312	0.526346
																											Obscn	0.380827	0.526346
																											Ttn	-0.9197	0.52527
																											Actn3	0.645178	0.52527
																											Mast4	0.428527	0.52467
																											Obscn	0.424787	0.52467
																											Nup133	0.592181	0.52327
																											Filip1	-0.17583	0.521942
																											Ttn	0.619098	0.515444
																											Mypn	-0.22447	0.512952
																											Sash1	0.283003	0.512952
																											Cpt1b	-0.29763	0.512952
																											Pgam2	0.338314	0.512952
																											Phkg1	0.65604	0.512952
																											Eno1	-0.45905	0.512952
																											Eno3	-0.45927	0.512952
																											Gys1	-0.20895	0.512952
																											Myh4	-0.49817	0.511962
																											Grb14	0.814026	0.511928
																											Daam2	0.249109	0.510909
																											Pgrmc1	-0.2146	0.510909
																											Pgk1	-0.25744	0.510636
																											Bet1	0.341394	0.509191
																											Ca3	0.307156	0.502649
																											Kpna3	-0.24295	0.502649
																											Hacd3	0.277322	0.500578
																											Gpn1	-0.49447	0.500578
																											Ctnnb1	-0.71688	0.498924
																											Osbpl11	-0.60895	0.497405
																											Bnip3	-0.34994	0.497404
																											Map3k7	-0.38826	0.49702
																											Cfl1	-0.30235	0.496975
																											Synpo2l	0.23328	0.495805
																											Jph2	-0.30159	0.495422
																											Tnks1bp1	0.382076	0.495422
																											Ttn	-0.63994	0.495422
																											Ddx21	0.211825	0.494931
																											Pdha1	-0.28707	0.494931
																											Prkar1a	-0.16069	0.493609
																											Stx16	0.325152	0.493609
																											Eya4	0.244208	0.493609
																											Fbn1	0.13426	0.493609
																											Srfbp1	-0.26575	0.481292
																											Hbb-b1	-0.3436	0.481292
																											Obscn	0.376754	0.480965
																											Ei24	-0.34424	0.480301
																											Wipf1	-0.50809	0.474305
																											Ttn	0.220922	0.474305
																											Cmya5	-0.63599	0.474305
																											Plcl1	-0.33656	0.474305
																											Pvalb	-0.18271	0.474305
																											Naca	0.25574	0.47346
																											Rplp2	0.400155	0.47346
																											Dpysl3	0.332709	0.471366
																											Rps6ka3	-0.4111	0.471366
																											Mdh1	-0.5898	0.467436
																											Prkce	-0.26762	0.464297
																											Slc16a10	-0.47483	0.464297
																											Dhx9	0.166142	0.464297
																											Ugdh	0.459673	0.464297
																											Usp8	-0.2106	0.464297
																											Tmem245	-1.00819	0.464297
																											Cmklr1	0.277342	0.464297
																											Actn2	0.15173	0.464297
																											Atp2a1	-0.28534	0.464297
																											Clk2	0.310609	0.464297
																											Atp1a2	-0.73986	0.464297
																											Emd	0.563649	0.464297
																											Abcb6	-0.35261	0.459732
																											Atp2a1	0.29018	0.455293
																											Myh4	-0.2571	0.450609
																											Dync1li1	0.313922	0.450609
																											Synpo2l	0.225502	0.444879
																											Npm1	0.348946	0.444879
																											Mast2	-0.28966	0.444879
																											Myot	-0.3885	0.444879
																											Smpx	0.983691	0.444879
																											Snta1	-0.37297	0.444879
																											Crtc2	0.323547	0.444879
																											Bnip3	-0.17364	0.444879
																											Myl2	0.556638	0.444879
																											Hist1h1c	0.220126	0.444879
																											Ttn	0.469462	0.441506
																											Abcf1	-0.16834	0.438829
																											Pgrmc2	-0.1686	0.438829
																											Uba1	-0.73168	0.435514
																											Jpt1	0.472438	0.435514
																											Myh1	-0.43173	0.435514
																											Myoz2	-0.56785	0.435514
																											Ppp1r12b	-0.53338	0.435514
																											Myh4	0.618816	0.435514
																											Peak1	-0.21935	0.435514
																											Mylk2	0.258972	0.435514
																											Ppp1r3a	-0.49792	0.435514
																											Nup133	0.57395	0.435514
																											Stim1	0.313729	0.435514
																											Smap	-0.73805	0.435514
																											Xirp1	-0.24809	0.435514
																											Xirp1	-0.18703	0.435514
																											Ttn	-0.70793	0.435514
																											Ttn	0.224653	0.435514
																											Ttn	-0.21524	0.435514
																											Cav2	0.196089	0.435514
																											Ca3	-0.48692	0.435514
																											Cavin4	0.246541	0.435514
																											Bola1	0.609669	0.435514
																											Coq9	0.605464	0.435514
																											Arhgap31	0.355253	0.435514
																											Ppp6r2	0.235894	0.435514
																											Prrc2b	0.355984	0.435514
																											Pde3a	0.464568	0.435514
																											Pgm1	0.485717	0.435514
																											Abcb8	-0.65109	0.435514
																											Aldoa	-0.22823	0.435514
																											Atp1a2	-0.17166	0.435514
																											Cic	0.339437	0.435514
																											Ppp1r2	-0.31104	0.435514
																											Gapdh	-0.42967	0.435514
																											Myh11	-0.24513	0.435425
																											Tbc1d4	0.223209	0.435425
																											Camsap1	-0.38236	0.435425
																											Dld	0.436146	0.435425
																											Naca	-0.39059	0.434762
																											Pvalb	0.202508	0.428231
																											Jph1	-0.30261	0.427356
																											Gprc5b	-0.36027	0.426676
																											Ddx54	0.189606	0.416092
																											Acsl1	-1.3322	0.412898
																											Des	-0.16707	0.412507
																											Jph1	-0.49356	0.402857
																											Pi16	-0.2276	0.402857
																											Tbc1d1	-0.4202	0.402248
																											Stoml3	-0.65896	0.394207
																											Jph2	-0.21426	0.394207
																											Jph2	-0.24474	0.394207
																											Macrod1	-0.29594	0.394207
																											Mtmr2	0.207268	0.394207
																											Itih2	0.145349	0.394207
																											Mast4	-0.15003	0.394207
																											Map1b	0.260132	0.394207
																											Map7d1	0.236444	0.394207
																											Lrrk2	0.157435	0.394207
																											Morc2a	-0.42643	0.394207
																											Myh1	-0.1829	0.394207
																											Myh1	0.329708	0.394207
																											Mypn	-0.66545	0.394207
																											Myot	0.181249	0.394207
																											Naca	0.598062	0.394207
																											Naca	0.451262	0.394207
																											Naca	-0.14788	0.394207
																											Myoz1	0.308369	0.394207
																											Myh4	0.393266	0.394207
																											Mylk2	-0.581	0.394207
																											Hspa8	-0.43121	0.394207
																											Hspb8	0.284288	0.394207
																											Denr	-0.20702	0.394207
																											Ppp1r3a	0.399127	0.394207
																											Prox1	-0.3894	0.394207
																											Ppp1r1a	-0.21687	0.394207
																											Smtnl2	-0.29767	0.394207
																											Smtnl2	0.220919	0.394207
																											Snx24	0.192572	0.394207
																											Stim2	-0.39157	0.394207
																											Slc15a4	0.526838	0.394207
																											Slc25a46	-0.81787	0.394207
																											Sf3b1	0.466404	0.394207
																											Tmem230	0.111949	0.394207
																											Ubxn7	0.426162	0.394207
																											Usp5	0.796526	0.394207
																											Tnni2	0.177072	0.394207
																											Vim	0.107445	0.394207
																											Vdac2	-0.15589	0.394207
																											Trdn	0.661048	0.394207
																											Ttn	-0.30742	0.394207
																											Toe1	0.388481	0.394207
																											Araf	-0.14322	0.394207
																											Cav2	0.275537	0.394207
																											Cavin2	-0.22035	0.394207
																											Ddx21	0.15137	0.394207
																											Cavin4	-0.95723	0.394207
																											Alpk3	-0.6347	0.394207
																											Cmya5	0.145307	0.394207
																											Cmya5	0.200468	0.394207
																											Nek1	-0.15343	0.394207
																											Obscn	-0.49411	0.394207
																											Plcl1	-0.21732	0.394207
																											Pgam2	0.518495	0.394207
																											Plekha1	0.68011	0.394207
																											Acsl1	-0.67294	0.394207
																											Actn3	-0.25262	0.394207
																											Aldoa	-0.35697	0.394207
																											Prkab2	-0.75788	0.394207
																											Cmbl	-0.41903	0.394207
																											Pdcd4	0.385794	0.394207
																											Nop56	-0.13387	0.394207
																											Pygm	0.264115	0.394207
																											Irs1	-0.84462	0.394207
																											Hist1h4a	0.2482	0.394207
																											Dnajc5	0.383603	0.394207
																											Csde1	-0.20199	0.394207
																											Gapdh	-0.35404	0.394207
																											Des	0.318821	0.394207
																											Des	-0.20479	0.394207
																											Hmgn1	-0.64002	0.394207
																											CD054	-0.95715	0.394207
																											Matr3	0.183276	0.393783
																											Cds2	-0.84945	0.393783
																											Adcy9	-0.42226	0.393783
																											Eno3	-0.37017	0.393783
																											Igfbp5	0.269672	0.388955
																											Hsp90ab1	0.680024	0.388721
																											Phkb	0.320693	0.388721
																											Lrrc47	-0.2284	0.388721
																											Podnl1	0.283896	0.388721
																											Stbd1	0.355946	0.385147
																											Tcap	-0.29143	0.385147
																											Ppp6r2	0.163568	0.384842
																											Mknk1	0.122929	0.384842
																											Eif4b	-0.91705	0.384842
																											Sptb	-0.28246	0.384512
																											Gab1	-0.43916	0.384267
																											Naca	-0.28479	0.382087
																											Naca	0.263534	0.382087
																											Srl	0.433666	0.382087
																											Rtn1	0.461311	0.382087
																											Stk10	0.402926	0.382087
																											Rps17	0.374317	0.382087
																											Ctnna3	-0.25371	0.382087
																											Pgm1	0.44988	0.382087
																											Bag3	-0.42677	0.382087
																											Naca	-0.20544	0.381904
																											Vim	-0.64251	0.381904
																											Arhgef17	0.408831	0.381904
																											Pgk1	-0.37965	0.381904
																											Gys1	-0.20232	0.381904
																											Fsd2	0.332614	0.381904
																											Kcnj11	0.66099	0.375693
																											Myoz2	0.397028	0.370904
																											Ca3	-0.15209	0.370904
																											Pxn	0.138233	0.370015
																											Mybpc2	0.324669	0.368659
																											Cmya5	0.185323	0.367643
																											Ifngr1	-0.14283	0.367643
																											Tpm1	0.616424	0.366831
																											Mast4	0.123755	0.366585
																											CEFIP	1.04173	0.366585
																											Uba1	0.289741	0.364153
																											Pgm5	-0.37011	0.364153
																											Mylpf	0.674397	0.362817
																											Atp2a1	-0.19576	0.357325
																											Zfr	0.32946	0.354983
																											Ttn	-0.41357	0.354983
																											Tbc1d1	-0.36542	0.354776
																											Cavin4	-0.22484	0.351879
																											Plxna4	-0.63159	0.351879
																											Aprt	-0.41645	0.351879
																											Tpi1	-1.03223	0.351823
																											Cope	-0.38297	0.349218
																											Serpina1d	0.206151	0.348225
																											Ryr1	-0.21986	0.347452
																											Tnks1bp1	0.310779	0.347452
																											Gys1	0.343339	0.347452
																											Atp2a1	-0.32754	0.344095
																											Rb1cc1	-0.41468	0.344095
																											Rabl6	-0.32784	0.344095
																											Arhgdia	0.256461	0.344095
																											Myh4	-0.19262	0.3436
																											Synpo2l	-0.3818	0.335304
																											Osbpl11	-0.36295	0.335304
																											Ubxn1	0.181947	0.335304
																											Rbm25	-0.97503	0.335304
																											Gys1	0.317472	0.335304
																											Git1	0.179635	0.334516
																											Svs5	-0.95878	0.33367
																											Gsr	0.446018	0.331901
																											Rplp1	0.271141	0.331059
																											Ckm	-0.56973	0.329803
																											Mavs	0.382862	0.329651
																											Srl	0.17717	0.329651
																											Cmya5	0.308551	0.329651
																											Cep170	0.332512	0.329651
																											Flna	0.276345	0.329651
																											Mypn	0.534624	0.328144
																											Epb41l2	0.248437	0.328144
																											Synpo2l	0.154008	0.32715
																											Klc2	0.257743	0.32715
																											Naca	0.522039	0.32715
																											Myoz1	-0.14595	0.32715
																											Ttn	0.335196	0.32715
																											Rab12	-0.41102	0.32715
																											Ckm	-0.53803	0.32715
																											Pepd	-0.23086	0.32514
																											Dmd	-0.26118	0.324533
																											Cox4i1	0.437699	0.317532
																											Cep170	-0.26193	0.317532
																											Tpm3	0.415321	0.316027
																											Ppp1r1a	-0.19106	0.314923
																											Trdn	0.52761	0.314923
																											Hist1h1a	0.113773	0.314923
																											Tnni2	0.452147	0.314423
																											Crtc1	-0.75932	0.311572
																											Ampd1	-0.2275	0.309727
																											Lsm11	0.095232	0.308746
																											Cycs	-0.20967	0.308746
																											Rps14	-0.22695	0.308746
																											Prrc2b	0.49305	0.308746
																											Pagr1a	0.463288	0.308746
																											Myl7	0.292909	0.307946
																											Smtnl2	0.146557	0.306824
																											Dpysl2	0.453382	0.306824
																											Pgm1	-0.40509	0.306824
																											Aldoa	-0.1579	0.306824
																											Eif5b	-0.20675	0.306428
																											Rtn4	-0.17382	0.301881
																											Top2b	0.32407	0.301881
																											Mff	-0.1721	0.300053
																											Klc2	-0.2763	0.300053
																											Tmem115	0.136548	0.297254
																											Gfpt2	0.59314	0.297254
																											Mtco2	0.6514	0.297254
																											Hectd1	-1.57798	0.297254
																											Plin1	0.366081	0.296185
																											Sars	-0.27404	0.293529
																											Nek9	0.479255	0.293529
																											Mylk2	-0.82593	0.293529
																											Ttn	-0.65325	0.293529
																											Capza2	0.133685	0.293529
																											Aldoa	-0.30563	0.293529
																											Atp2a1	-0.68448	0.293529
																											Atp1a2	0.143344	0.293529
																											Ppp1r2	-0.24898	0.293529
																											Ckmt2	0.208685	0.293529
																											Gys1	-0.24546	0.293529
																											Dennd1a	0.420232	0.293529
																											Hectd1	-0.24974	0.293529
																											Synpo2l	0.445049	0.292743
																											Sec23ip	0.316407	0.292743
																											Cavin1	-0.1741	0.292743
																											Phip	-0.20322	0.283951
																											Smtnl2	0.239276	0.283313
																											Actn3	-0.15269	0.283313
																											Pygm	-0.33598	0.283313
																											Hsp90ab1	-0.42374	0.280571
																											Map1b	-0.12596	0.28051
																											Prkd1	-0.18359	0.28051
																											Ncoa3	0.172962	0.28051
																											Hsph1	-0.42743	0.28051
																											Ppp3cc	0.665965	0.28051
																											Tjp1	0.325898	0.28051
																											Sptb	0.171984	0.28051
																											Smn1	-0.17788	0.28051
																											Ndufa4	-0.54434	0.28051
																											Pdpk1	0.11096	0.28051
																											Ywhag	0.302837	0.28051
																											Heatr3	0.745895	0.28051
																											Dnajc5	0.327555	0.28051
																											Efhd2	0.22217	0.28051
																											Poll	-0.20245	0.28051
																											Naca	-0.39665	0.277227
																											Ppp1r3a	-0.3739	0.277066
																											Capg	-0.33753	0.277058
																											Ripor1	-0.6033	0.277058
																											Usp5	0.338988	0.276009
																											Pds5a	0.474212	0.275269
																											Nrbp1	0.344808	0.271048
																											Mylk4	-0.28469	0.271009
																											Naca	-0.3122	0.270053
																											Best3	0.349249	0.269247
																											Cbx3	0.900392	0.269247
																											Abra	0.439759	0.269247
																											Map1b	-0.26921	0.269135
																											Naca	-0.32835	0.267984
																											Pdap1	0.218368	0.267984
																											Pdap1	0.140586	0.263108
																											Gpx1	-0.41126	0.263108
																											Gapdh	-0.32441	0.263108
																											Synpo2l	-0.4962	0.262332
																											Map1b	0.186275	0.262332
																											Myoz2	0.13285	0.262332
																											Mybpc2	-0.26332	0.262332
																											Mybpc2	-0.40896	0.262332
																											Myh4	0.202387	0.262332
																											Myh4	0.175599	0.262332
																											Ttn	0.336298	0.262332
																											Ttn	0.210289	0.262332
																											Capza2	-0.19659	0.262332
																											Cavin4	-0.44886	0.262332
																											Pgm1	0.165468	0.262332
																											Aldoa	-0.10734	0.262332
																											Aldoa	-0.17293	0.262332
																											Ppp1r13b	-0.24063	0.262332
																											Lmod2	-0.53665	0.262332
																											Rab3ip	0.556662	0.262332
																											Kpna3	-0.17716	0.262332
																											Gys1	0.100785	0.262332
																											Gys1	0.233093	0.262332
																											Gapdh	-0.22538	0.262332
																											Mtss2	0.298428	0.260023
																											Ttn	-0.48029	0.260023
																											Col4a3bp	0.214619	0.260023
																											Npepps	-0.31564	0.260023
																											Arid1b	-0.42276	0.260023
																											Rasip1	0.530812	0.260023
																											Htatsf1	-0.17287	0.260023
																											Psen1	0.144838	0.259221
																											Cmya5	-0.20806	0.259221
																											Rplp1	0.303145	0.259221
																											Cmya5	0.159937	0.256381
																											Hsp90ab1	0.500008	0.256202
																											Smtnl2	-0.57444	0.256202
																											Cdc42ep4	0.401224	0.256148
																											Aarsd1	-0.21924	0.252912
																											Tpm1	0.837364	0.251507
																											Fam76b	-0.36563	0.251507
																											Tpi1	0.193408	0.250856
																											Taldo1	-0.26289	0.247278
																											Des	-0.21796	0.247048
																											Mybpc2	0.370164	0.241826
																											Csrp3	-0.36767	0.240405
																											Naca	0.232311	0.232946
																											Dcaf6	-0.9079	0.232946
																											Myh4	0.248251	0.22925
																											Des	0.303535	0.228258
																											Srsf6	-0.33695	0.227472
																											Clcc1	0.180457	0.227472
																											Aldoc	0.222622	0.227472
																											Myh1	-0.40756	0.226178
																											Naca	0.21261	0.226178
																											Bola1	0.328678	0.225098
																											Aldoa	-0.07184	0.220822
																											Map1b	0.332649	0.216671
																											Naca	-0.33798	0.216671
																											Mylpf	-0.6679	0.216671
																											Fam102b	-0.12127	0.216671
																											Myh4	0.123017	0.215241
																											Tcea3	-0.45765	0.215241
																											Cpt1b	0.13454	0.215241
																											Add1	0.150205	0.215241
																											Lmna	0.322028	0.215241
																											Myoz2	0.094241	0.211119
																											Snx2	0.467703	0.210223
																											Naca	0.202317	0.210223
																											Naca	-0.70277	0.210223
																											Myh8	-0.48421	0.210223
																											Prr33	0.385419	0.210223
																											Snta1	-0.33538	0.210223
																											Tpr	-0.4179	0.210223
																											Tpr	0.571136	0.210223
																											Strn3	0.32712	0.210223
																											Vapb	0.236149	0.210223
																											Ttn	0.297465	0.210223
																											Cox6b1	-0.11658	0.210223
																											Caprin1	-0.21086	0.210223
																											Cdc42ep1	0.133512	0.210223
																											Alpk3	0.175994	0.210223
																											Clasp2	-0.23244	0.210223
																											Nucks1	0.3486	0.210223
																											Pgam2	-0.1765	0.210223
																											Lrpap1	-0.63262	0.210223
																											Hbb-b1	0.216052	0.210223
																											Gpd1	0.164535	0.210223
																											Ckmt2	0.390705	0.210223
																											Specc1l	-0.42498	0.210223
																											Gmps	-0.46619	0.210223
																											Hnrnph2	0.221002	0.210223
																											Atp2a1	-0.13027	0.207606
																											Nexn	-0.23685	0.206912
																											Osbpl11	-0.22665	0.206912
																											Srl	0.311791	0.206912
																											Map2k4	-0.18008	0.204223
																											Mast2	0.254292	0.204223
																											Marcks	0.308336	0.204223
																											Mybpc2	0.138065	0.204223
																											Naca	0.29693	0.204223
																											Myh4	0.570731	0.204223
																											Prr33	-0.24749	0.204223
																											Thrap3	0.117807	0.204223
																											Tpi1	-0.13796	0.204223
																											Bnip1	-0.34096	0.204223
																											Sash1	-0.14072	0.204223
																											Cmya5	0.231963	0.204223
																											Pgam2	-0.20148	0.204223
																											Pdlim3	0.179211	0.204223
																											Prkaa1	0.626446	0.204223
																											Bag6	0.289891	0.204223
																											Cpne3	-0.21412	0.204223
																											Des	-0.22985	0.204223
																											Casq1	-0.49575	0.201976
																											Psmb10	0.153078	0.201976
																											Agt	-0.57592	0.201976
																											Ywhae	0.263027	0.201976
																											Hdgf	0.201217	0.201976
																											Synpo2l	-0.27582	0.198393
																											Naca	0.208211	0.198393
																											Naca	-0.33136	0.198393
																											Cavin4	-0.15782	0.198393
																											Des	-0.17676	0.198393
																											Flna	0.181337	0.198393
																											Jph1	-0.08649	0.198177
																											Naca	0.151927	0.198177
																											Myh4	0.087753	0.198177
																											Ppp1r3a	0.201436	0.198177
																											Xirp1	0.469242	0.198177
																											Cuedc1	-0.43898	0.198177
																											Caprin1	0.340432	0.198177
																											Des	0.568254	0.198177
																											Slc12a4	-0.16173	0.197096
																											Cmya5	0.241204	0.197096
																											Obscn	0.258732	0.197096
																											Pgam2	-0.12455	0.197096
																											Lmna	0.352871	0.197096
																											Synpo2l	-0.14792	0.196755
																											Mtfr1l	-0.29563	0.196755
																											Mypn	0.20602	0.196755
																											Naca	-0.37891	0.196755
																											Naca	-0.27135	0.196755
																											Myh4	-0.10659	0.196755
																											Smtnl2	-0.13121	0.196755
																											Ryr1	0.129332	0.196755
																											Snx3	0.313643	0.196755
																											Wasl	-0.09357	0.196755
																											Tcof1	0.12818	0.196755
																											Ttn	0.509615	0.196755
																											Cmya5	-0.15085	0.196755
																											Arhgap31	0.356845	0.196755
																											Plcl2	0.207792	0.196755
																											Adam17	-0.13233	0.196755
																											Camk2d	0.439068	0.196755
																											Ckmt2	-0.16687	0.196755
																											Acss2	0.189656	0.196723
																											Txlnb	0.124434	0.195505
																											Myoz1	0.23867	0.195505
																											Myh4	0.14585	0.195505
																											Tjp2	-0.25194	0.195505
																											Rrp12	-0.35197	0.195505
																											2-Sep	-0.11191	0.195505
																											Ttn	-0.60972	0.195505
																											CEFIP	-0.36371	0.195505
																											Cavin4	0.211165	0.195505
																											Cmya5	0.168827	0.195505
																											Rhbdf2	0.196765	0.195505
																											Rad23a	0.354484	0.195505
																											Pla2g4a	-0.1661	0.195505
																											Pak2	-0.20407	0.195505
																											Gng12	0.716256	0.195505
																											Eif3c	-0.63356	0.195505
																											Rps6ka2	0.219791	0.195505
																											Kti12	-0.2808	0.194333
																											Pacsin3	0.184203	0.194333
																											Naca	-0.37861	0.192618
																											Jph2	0.201676	0.191189
																											Ndrg1	-0.14464	0.191189
																											Cdc42ep4	0.376628	0.191189
																											Eif4ebp2	0.334519	0.191189
																											Synpo2l	-0.42751	0.189645
																											Lsm14a	-0.1048	0.189134
																											Mypn	-0.19578	0.189134
																											Myot	-0.58106	0.189134
																											Lysmd2	0.240127	0.189134
																											Ttn	-0.16612	0.189134
																											Ca3	0.162317	0.189134
																											Ampd1	0.220094	0.189134
																											Nwc	-0.20928	0.189134
																											Carhsp1	-0.14693	0.189134
																											Mybbp1a	0.394124	0.189002
																											Nop56	0.110557	0.188847
																											Phkb	-0.23125	0.186614
																											Saraf	0.320066	0.186614
																											Plekhf2	0.512983	0.186614
																											Slc33a1	0.221334	0.186614
																											Lamtor1	-0.22793	0.185587
																											Mapk1	-0.23248	0.185382
																											Myh1	0.240636	0.185382
																											Cc2d1a	-1.01821	0.182929
																											Rabl6	0.262236	0.17815
																											Mlxip	-0.11528	0.176581
																											Jph2	-0.19377	0.176581
																											Nek3	0.355469	0.176581
																											Lnpk	0.138382	0.176581
																											Ldha	-0.17444	0.176581
																											Ldhb	-0.17808	0.176581
																											Myh1	0.093294	0.176581
																											Naca	0.224021	0.176581
																											Mybph	-0.11736	0.176581
																											Ppp6r1	-0.10018	0.176581
																											Stk24	-0.38846	0.176581
																											Cmya5	-0.12598	0.176581
																											Rab11fip5	-0.10545	0.176581
																											Ap4e1	0.385249	0.176581
																											Ckm	-0.09251	0.176581
																											Frmd8	0.269807	0.176581
																											Msrb3	-0.39371	0.176012
																											Aldoa	0.249832	0.176012
																											Eno3	0.154278	0.176012
																											Gapdh	-0.35338	0.176012
																											Rgcc	-0.10063	0.175611
																											Ttn	0.254707	0.175611
																											Pgm1	-0.11587	0.175611
																											Cmya5	-0.10292	0.173354
																											Txlnb	0.179551	0.172786
																											Klhl31	0.484662	0.172786
																											Ankrd2	-0.54236	0.172786
																											Carhsp1	0.211791	0.172786
																											Des	-0.21872	0.172018
																											Ttn	0.18086	0.171263
																											Txlnb	-0.14912	0.167372
																											Nap1l4	0.089561	0.167372
																											Map1b	0.169511	0.167372
																											Pgam2	-0.20077	0.167372
																											Otud4	-0.18454	0.167372
																											P2ry2	-0.43832	0.167372
																											Ppp1r2	-0.1854	0.167372
																											Eno3	-0.50515	0.167372
																											Dmd	-0.22205	0.167372
																											Aldoa	0.182728	0.164563
																											Cycs	0.275759	0.164017
																											Blvra	0.218218	0.164017
																											Pdcd5	0.446832	0.164017
																											Ckm	-0.44967	0.164017
																											Myh4	-0.52418	0.162455
																											Ufd1	-0.28425	0.162455
																											Jph2	-0.16178	0.159934
																											Kif13a	0.083782	0.159934
																											C5ar1	0.270012	0.159934
																											Cmya5	0.190214	0.159934
																											Myoz2	0.150724	0.158776
																											Myh4	0.098013	0.158776
																											Tpm1	0.20096	0.158776
																											Actn3	0.168201	0.158776
																											Actn3	-0.25387	0.158776
																											Myh4	-0.25699	0.156359
																											Larp1	-0.59058	0.156207
																											Pvalb	0.197033	0.156207
																											M6pr	0.129461	0.156083
																											Npepps	0.148975	0.156083
																											Pygm	-0.17154	0.156083
																											Obscn	-0.22373	0.155587
																											Stac3	0.181513	0.149747
																											Clcn1	0.393971	0.149366
																											Eno1	0.212547	0.149361
																											Ube4b	-0.39719	0.148568
																											Tppp3	-0.12241	0.148568
																											Snta1	-0.8135	0.144528
																											Mybpc2	-0.17722	0.142254
																											Naca	-0.20165	0.142254
																											Serpinh1	0.157989	0.142143
																											Ampd1	-0.16755	0.142143
																											Gapdh	-0.12479	0.142143
																											Myh4	-0.1675	0.141071
																											Zfr	0.198296	0.141071
																											Cavin4	0.257666	0.141071
																											Atad1	-0.25135	0.141071
																											Stx4	-0.29413	0.139109
																											Myoz1	-0.27744	0.139109
																											Nvl	-0.06824	0.139109
																											2-Sep	-0.23509	0.139109
																											Ccny	0.135304	0.139109
																											Bmpr2	0.278269	0.139109
																											Tnni1	0.16746	0.138788
																											Synpo2l	-0.31121	0.136942
																											Capza2	0.273138	0.136942
																											Nedd4	-0.19897	0.136942
																											Phkg1	-0.26575	0.136942
																											Synpo2l	0.292245	0.133178
																											Ttr	-0.14175	0.133178
																											Abcc1	0.221385	0.133178
																											Naa15	-0.19233	0.133178
																											Jph1	-0.53853	0.133178
																											Mtmr2	0.155319	0.133178
																											Mta1	-0.46628	0.133178
																											F11r	-0.20483	0.133178
																											Prkar1a	0.200549	0.133178
																											Mast4	0.106921	0.133178
																											Mdh1	0.200591	0.133178
																											Klc4	-0.24811	0.133178
																											Map7d1	-0.21487	0.133178
																											Ndufb10	0.26771	0.133178
																											Myh1	-0.40011	0.133178
																											Myh1	-0.24494	0.133178
																											Myh1	0.149401	0.133178
																											Myoz2	0.614595	0.133178
																											Mybpc2	0.151022	0.133178
																											Mypn	-0.23632	0.133178
																											Mypn	-0.17555	0.133178
																											Myot	0.174694	0.133178
																											Naca	-0.09825	0.133178
																											Naca	-0.21253	0.133178
																											Naca	-0.24159	0.133178
																											Naca	-0.11525	0.133178
																											Naca	-0.17526	0.133178
																											Naca	0.122333	0.133178
																											Myoz1	-0.43483	0.133178
																											Myh4	-0.20769	0.133178
																											Myh4	-0.19628	0.133178
																											Mtdh	-0.29053	0.133178
																											Mtdh	-0.81198	0.133178
																											Prx	0.506352	0.133178
																											Prkra	0.247358	0.133178
																											Prr33	-0.23536	0.133178
																											Spns2	0.241501	0.133178
																											Spr	-0.83963	0.133178
																											Srl	0.394753	0.133178
																											Srl	-0.0794	0.133178
																											Smtnl2	-0.10824	0.133178
																											Setd6	-0.35577	0.133178
																											Smpx	0.684238	0.133178
																											Tpi1	-0.10855	0.133178
																											Tpr	-0.3138	0.133178
																											Srf	-0.31038	0.133178
																											Slc9a1	0.383461	0.133178
																											Pdcd11	-0.33241	0.133178
																											Strn3	-0.06539	0.133178
																											Ryr1	0.220711	0.133178
																											Rufy1	-0.24591	0.133178
																											Slirp	-0.63216	0.133178
																											Ufd1	0.121026	0.133178
																											Tnks1bp1	0.156764	0.133178
																											Tbc1d2b	-0.10938	0.133178
																											Vdac2	0.154679	0.133178
																											Tcap	-0.79465	0.133178
																											Ttn	0.159958	0.133178
																											Ttn	0.224605	0.133178
																											Ttn	-0.10174	0.133178
																											Ttn	-0.38028	0.133178
																											Ttn	0.252489	0.133178
																											Ttn	0.155776	0.133178
																											Ttn	0.165207	0.133178
																											Ttn	0.255005	0.133178
																											Tomm22	0.532569	0.133178
																											Tnnc2	0.357887	0.133178
																											Tmem245	0.162409	0.133178
																											Epb41l2	-0.22054	0.133178
																											Hadha	-0.06607	0.133178
																											Col16a1	0.158055	0.133178
																											CEFIP	-0.12929	0.133178
																											Canx	-0.12454	0.133178
																											Ca3	0.145489	0.133178
																											Ca3	-0.54509	0.133178
																											C2cd2	-0.41768	0.133178
																											Alpk3	0.161554	0.133178
																											Psmd11	0.185943	0.133178
																											Obscn	-0.25914	0.133178
																											Obscn	0.195245	0.133178
																											Rplp1	0.199323	0.133178
																											Bves	-0.3576	0.133178
																											Rilp	0.232427	0.133178
																											Pgam1	-0.19748	0.133178
																											Pcyt1a	-0.11681	0.133178
																											Pgm1	-0.16321	0.133178
																											Actn2	0.112506	0.133178
																											Acss2	0.141305	0.133178
																											Acss2	0.128496	0.133178
																											Slc25a4	0.160123	0.133178
																											Actn3	0.137888	0.133178
																											Ywhaz	-0.23252	0.133178
																											Pgls	-0.21374	0.133178
																											Pgls	0.319862	0.133178
																											Tepsin	0.114909	0.133178
																											Als2	-0.17963	0.133178
																											Apobec2	-0.30559	0.133178
																											Eif4ebp2	0.542464	0.133178
																											Eif4ebp2	-0.25814	0.133178
																											Atp5pd	0.167082	0.133178
																											Atf7	-0.27159	0.133178
																											Bag3	0.274335	0.133178
																											Bag3	-0.23911	0.133178
																											Pak2	-0.29721	0.133178
																											Pcnp	-0.23215	0.133178
																											Ptpn21	-0.17836	0.133178
																											Mylpf	0.132943	0.133178
																											Mylpf	0.137409	0.133178
																											Mylpf	0.160258	0.133178
																											Mylpf	-0.62384	0.133178
																											Prr12	-0.53943	0.133178
																											Pvalb	-0.26112	0.133178
																											Pvalb	-0.33822	0.133178
																											Eif2s2	-0.13788	0.133178
																											Eif4b	0.253356	0.133178
																											G3bp1	0.086338	0.133178
																											Ckm	0.091683	0.133178
																											Hba	0.213873	0.133178
																											Hcfc1	0.387645	0.133178
																											Ei24	0.130437	0.133178
																											Eif3c	-0.16467	0.133178
																											Eno3	-0.22241	0.133178
																											Fcho2	0.235878	0.133178
																											Gys1	-0.13428	0.133178
																											Cep350	0.170875	0.133178
																											Gapdh	0.152069	0.133178
																											Eepd1	0.303348	0.133178
																											Dag1	-0.24218	0.133178
																											Des	-0.1626	0.133178
																											Hdgf	0.357083	0.133178
																											Hdgf	0.157498	0.133178
																											Hsp90aa1	-0.20358	0.133178
																											Ndufb11	0.192387	0.132009
																											Klhl31	0.163858	0.131302
																											Mybpc2	0.15915	0.131302
																											Myoz1	-0.1217	0.13044
																											Smtnl2	-0.32192	0.13044
																											Stim2	-0.29293	0.13044
																											Nup214	-0.12543	0.129493
																											Myh4	-0.13505	0.129173
																											Znf768	0.487091	0.129173
																											Chd8	-0.36027	0.129173
																											Pygm	-1.03162	0.129173
																											Serbp1	-0.17905	0.12519
																											Flna	-0.19539	0.12519
																											Myh4	-0.09415	0.123363
																											Eif4ebp1	-0.23965	0.123202
																											Naca	0.352926	0.122579
																											Sik2	-0.1319	0.122579
																											Pi4ka	-0.16046	0.122579
																											Drp2	0.177459	0.122366
																											Stk38	-0.11437	0.11999
																											Pygm	-0.55048	0.11999
																											Trim28	0.144272	0.119559
																											Mybpc2	0.37431	0.117234
																											Psmd1	0.269173	0.117234
																											Nefh	0.609659	0.117234
																											Ercc4	0.07543	0.117234
																											Ttn	0.119871	0.117234
																											Pacsin3	0.120021	0.117234
																											Myh4	0.203519	0.116935
																											Ppp1r3a	-0.26877	0.116656
																											Plin1	0.382349	0.116656
																											Myh1	0.257582	0.114223
																											Pvalb	-0.27984	0.114223
																											Hsph1	0.181831	0.11356
																											Sptb	-0.19053	0.11356
																											Uchl3	0.167442	0.11356
																											Tmod4	0.370096	0.11356
																											Ttn	-0.47712	0.11356
																											Aldoa	0.083445	0.11356
																											Cirbp	0.338345	0.11356
																											Nit2	-0.14808	0.113477
																											Mybpc2	-0.10056	0.113477
																											Ccny	-0.08221	0.113477
																											Atp2a1	-0.30047	0.112724
																											Mdh2	0.072928	0.109204
																											Myoz2	-0.38432	0.109204
																											Lmcd1	0.102513	0.109204
																											Trip12	-0.1369	0.109204
																											Ctdp1	-0.14775	0.109204
																											Rplp0	-0.14197	0.109204
																											Rmdn3	0.103718	0.109204
																											Ckap4	0.140646	0.109204
																											Gpn1	-0.47547	0.109204
																											Map1b	0.167871	0.108912
																											Prr33	-0.26149	0.108912
																											Trim72	0.145074	0.108912
																											Ccdc85c	0.205573	0.108912
																											Nhsl2	0.150244	0.108912
																											Numa1	0.216285	0.108912
																											Arhgap20	0.135091	0.108912
																											Alpk2	0.146955	0.108912
																											Atp2a1	0.229714	0.108912
																											Atp5f1a	0.182601	0.108912
																											Eno3	0.275703	0.108912
																											Fhod1	0.164976	0.108912
																											Des	-0.36197	0.108912
																											Nme2	0.082665	0.108296
																											Myh1	-0.13137	0.108296
																											Myl9	0.124507	0.108296
																											Myl9	-0.14269	0.108296
																											Stim1	0.269722	0.108296
																											Ttn	0.309609	0.108296
																											Tmf1	-0.09782	0.108296
																											CEFIP	-0.24765	0.108296
																											Cdc42ep1	0.075741	0.108296
																											Obscn	-0.10243	0.108296
																											Actn2	0.313235	0.108296
																											Atp2a1	-0.21457	0.108296
																											Bag3	0.266379	0.108296
																											Pacsin3	0.182289	0.108296
																											Rab1b	-0.0712	0.108296
																											Hist1h1d	0.234576	0.108296
																											Dennd1a	-0.21579	0.108296
																											Psma5	-0.20344	0.108203
																											Srl	-0.13809	0.108203
																											Dnajc1	0.177814	0.108203
																											Abl2	-0.66884	0.108203
																											Prkcq	0.149795	0.106331
																											Parp4	0.067296	0.105271
																											Stac3	-0.26066	0.104734
																											Tln1	0.137694	0.104734
																											L3mbtl1	0.358078	0.104347
																											Synpo2l	0.551884	0.104252
																											Ubac1	-0.08083	0.104252
																											Sugp2	0.079795	0.104252
																											Sugp2	0.278157	0.104252
																											Txlnb	-0.12089	0.104252
																											Hsp90ab1	0.287009	0.104252
																											Mcm4	-0.14988	0.104252
																											Chchd3	-0.07002	0.104252
																											Mfsd5	0.126681	0.104252
																											Igf2r	0.065377	0.104252
																											Jph1	-0.13184	0.104252
																											Jph1	-0.10063	0.104252
																											Abcc5	0.060645	0.104252
																											Map1b	0.191805	0.104252
																											Lonrf1	0.502652	0.104252
																											Nexn	0.239451	0.104252
																											Nexn	0.104093	0.104252
																											Ldha	-0.09248	0.104252
																											Larp1	-0.09478	0.104252
																											Myh1	0.25681	0.104252
																											Myh1	0.38202	0.104252
																											Mybpc2	0.189367	0.104252
																											Mybpc2	0.112876	0.104252
																											Naca	-0.16001	0.104252
																											Myh4	-0.10879	0.104252
																											Myh4	0.086559	0.104252
																											Myh4	0.18212	0.104252
																											Znf185	0.092589	0.104252
																											Hivep2	0.153017	0.104252
																											Osbp	0.162939	0.104252
																											Ndc1	-0.22627	0.104252
																											Nefh	0.327192	0.104252
																											P4hb	-0.15978	0.104252
																											Tpm1	0.290412	0.104252
																											Tpm1	0.152729	0.104252
																											Tpm1	0.173453	0.104252
																											Trappc10	-0.28089	0.104252
																											Tpi1	-0.25274	0.104252
																											Snap23	-0.12508	0.104252
																											Tpr	-0.19868	0.104252
																											Trappc12	-0.18316	0.104252
																											Polr2a	-0.08048	0.104252
																											Safb	-0.09019	0.104252
																											Tacc2	0.091428	0.104252
																											Ryr1	-0.18128	0.104252
																											Mrps36	0.194524	0.104252
																											Rps17	0.120562	0.104252
																											Serinc1	0.117873	0.104252
																											Sde2	-0.09871	0.104252
																											Sod1	-0.09979	0.104252
																											Tnni1	0.279182	0.104252
																											Virma	-0.0997	0.104252
																											Tnks1bp1	-0.10073	0.104252
																											Mapt	-0.12299	0.104252
																											Tbc1d10b	-0.1149	0.104252
																											Xirp1	0.172631	0.104252
																											Ttn	-0.42421	0.104252
																											Ttn	0.132739	0.104252
																											Ttn	-0.10649	0.104252
																											Ttn	0.086877	0.104252
																											Tln1	0.182948	0.104252
																											Tnnc2	0.170673	0.104252
																											Caskin2	0.08425	0.104252
																											Ecm2	-0.12386	0.104252
																											Edc3	-0.15925	0.104252
																											Caprin1	0.115739	0.104252
																											Ca3	0.530067	0.104252
																											Capza2	-0.09211	0.104252
																											Bnip3	-0.05366	0.104252
																											Hspa5	-0.1728	0.104252
																											C2cd4cC2CD4 family	-0.33967	0.104252
																											Dcaf11	-0.14408	0.104252
																											Alpk3	-0.3012	0.104252
																											Cmya5	0.197938	0.104252
																											Cmya5	-0.15788	0.104252
																											Cmya5	0.080689	0.104252
																											Gap43	0.063123	0.104252
																											Obscn	0.253293	0.104252
																											Obscn	0.19357	0.104252
																											Obscn	0.092019	0.104252
																											Ppp6r2	0.288698	0.104252
																											Prrc2b	0.25363	0.104252
																											Pgam2	-0.04829	0.104252
																											Pgm1	-0.13361	0.104252
																											Pag1	0.143956	0.104252
																											Actn2	0.095177	0.104252
																											Actn2	0.100203	0.104252
																											Slc1a5	-0.18147	0.104252
																											Actn3	-0.1482	0.104252
																											Ampd1	0.172734	0.104252
																											Atp1a2	-0.12497	0.104252
																											Palmd	-0.16903	0.104252
																											Lmod2	0.189982	0.104252
																											Otud4	0.085961	0.104252
																											Pdha1	-0.25783	0.104252
																											Pvalb	-0.14608	0.104252
																											Pvalb	0.122983	0.104252
																											Pvalb	0.069401	0.104252
																											Fyco1	-0.11568	0.104252
																											Gfpt2	0.221302	0.104252
																											Eif5b	-0.25668	0.104252
																											Fv1	0.089439	0.104252
																											Gpd2	-0.05453	0.104252
																											Grem2	-0.16465	0.104252
																											Camk2b	-0.28537	0.104252
																											Ckmt2	-0.12555	0.104252
																											Eef2	-0.59422	0.104252
																											Eno1	0.176377	0.104252
																											Eno1	-0.16837	0.104252
																											Fcho2	-0.1617	0.104252
																											Hspd1	0.301396	0.104252
																											Hspd1	0.198933	0.104252
																											Eml4	0.176286	0.104252
																											Ehd2	0.147992	0.104252
																											Specc1l	0.162551	0.104252
																											Gstm1	-0.13492	0.104252
																											Gsk3b	0.098469	0.104252
																											Eef1a1	-0.19507	0.104252
																											Eef1a1	0.076578	0.104252
																											Flnb	0.21451	0.104252
																											Fbn1	0.270959	0.104252
																											Psma2	0.114029	0.103525
																											Ppp1r3a	-0.1235	0.103021
																											Rplp2	-0.33867	0.103021
																											Usp24	0.09037	0.102646
																											Rnf34	-0.21284	0.102646
																											Pgam2	0.082616	0.101914
																											Uba1	0.064773	0.100984
																											Hivep2	0.087137	0.100984
																											Nefh	0.181879	0.100984
																											Serinc1	-0.08975	0.100984
																											Usp24	0.167576	0.100984
																											Fam129a	-0.25136	0.100984
																											Pgm1	0.112789	0.100984
																											Naca	0.393817	0.100029
																											Best3	0.238318	0.100029
																											Ebag9	-0.09586	0.100029
																											Camk2b	0.090465	0.100029
																											Abcc1	0.052647	0.097621
																											Nexn	0.141334	0.097621
																											Plxdc2	0.113081	0.097621
																											K1143	-0.11654	0.097621
																											Naca	0.04416	0.096088
																											Myh7	-0.13238	0.096088
																											Ndrg1	-0.11675	0.096088
																											Ralgapb	-0.1032	0.096088
																											Mlxip	-0.12037	0.095399
																											Ppp1r3a	0.075297	0.095399
																											Srl	0.158878	0.095399
																											Smtnl2	-0.09697	0.095399
																											Tpi1	0.244216	0.095399
																											Speg	-0.29932	0.095399
																											Stmn1	-0.16516	0.095399
																											Stac3	-0.05988	0.095399
																											Polr2a	-0.14126	0.095399
																											Rtn4	-0.08156	0.095399
																											Ctu2	0.288129	0.095399
																											Slc9a3r1	0.176189	0.095399
																											Obscn	-0.14936	0.095399
																											Obscn	0.151308	0.095399
																											Ppp6r2	-0.20793	0.095399
																											Aldoa	0.260811	0.095399
																											Ywhae	0.100271	0.095399
																											Armc10	-0.21752	0.095399
																											Ppp1r2	0.160445	0.095399
																											Ckm	-0.09022	0.095399
																											Gapdh	-0.1619	0.095399
																											Map1b	0.387304	0.093958
																											Obscn	0.171876	0.093958
																											Adrb2	-0.30009	0.093958
																											Zfp36	0.203739	0.093232
																											Myh4	-0.16464	0.093232
																											Jph2	0.32562	0.091475
																											Synm	-0.10936	0.090965
																											Actn2	0.093678	0.090323
																											Znf768	-0.06554	0.089907
																											Mcrs1	0.074434	0.088382
																											Mtmr10	0.201076	0.088382
																											Prkg2	-0.10464	0.088382
																											Nexn	-0.04697	0.088382
																											Myh4	0.068275	0.088382
																											Strn3	-0.06445	0.088382
																											Ttc7b	-0.11854	0.088382
																											Ttn	0.310453	0.088382
																											Hadha	-0.08024	0.088382
																											Pygm	-0.08765	0.088382
																											Gapdh	0.150602	0.088382
																											Sucla2	0.043097	0.087224
																											Wdr77	0.156289	0.087224
																											Kif5b	0.136285	0.087224
																											Phkb	0.086364	0.087224
																											Mcf2l	0.294331	0.087224
																											Larp1	0.210674	0.087224
																											Myh1	-0.06817	0.087224
																											Naca	-0.06332	0.087224
																											Naca	-0.20529	0.087224
																											Naca	-0.05864	0.087224
																											Ndrg1	-0.10004	0.087224
																											Mtdh	-0.33544	0.087224
																											P4hb	-0.16882	0.087224
																											Srl	0.255915	0.087224
																											Ufd1	-0.2234	0.087224
																											Ttn	-0.0664	0.087224
																											Ttn	-0.10376	0.087224
																											Casq1	-0.16463	0.087224
																											Ca3	-0.2525	0.087224
																											Borcs6	-0.2638	0.087224
																											Clasp2	-0.24348	0.087224
																											Dpysl2	-0.16534	0.087224
																											Nefl	-0.45702	0.087224
																											Pitpnc1	-0.03669	0.087224
																											Rps3	0.165415	0.087224
																											Pgm1	0.083637	0.087224
																											Ahdc1	0.316351	0.087224
																											Slc25a4	0.075072	0.087224
																											Aldoa	0.127081	0.087224
																											Ampd3	-0.09468	0.087224
																											Ampd1	-0.12169	0.087224
																											Atp2a1	-0.17756	0.087224
																											Bet1	0.087334	0.087224
																											Mylpf	0.130612	0.087224
																											Ranbp3	0.39886	0.087224
																											Pygm	-0.13024	0.087224
																											Igbp1	-0.26305	0.087224
																											Khsrp	-0.0454	0.087224
																											Ppp1r2	-0.12589	0.087224
																											Eef1b	-0.15898	0.087224
																											Pold3	-0.11934	0.087224
																											Dusp3	-0.10903	0.087224
																											Dag1	-0.14567	0.087224
																											Hdgf	0.145233	0.087224
																											Fbn1	0.064073	0.087224
																											Mybbp1a	-0.24892	0.086661
																											Gapdh	-0.14762	0.086661
																											Myh4	0.065272	0.086144
																											Synpo2l	0.221406	0.085493
																											Myh1	0.155462	0.085493
																											Mybpc2	0.072713	0.085493
																											Naca	0.180476	0.085493
																											Mybph	0.128141	0.085493
																											Mxra7	0.182441	0.085493
																											Mylk2	0.190262	0.085493
																											Prx	0.250862	0.085493
																											Smtnl2	0.21622	0.085493
																											Smtnl1	-0.05946	0.085493
																											Ulk2	0.176107	0.085493
																											Actn2	0.158756	0.085493
																											Adcy9	0.120679	0.085493
																											Dusp27	0.095314	0.085493
																											Hdgf	0.137393	0.085493
																											Naca	0.14375	0.084885
																											Myh4	0.121988	0.084885
																											Prx	-0.14104	0.084885
																											Ampd1	-0.13201	0.084885
																											Tjp1	0.113387	0.084548
																											Larp1	-0.08817	0.082527
																											Ube4b	0.051403	0.082023
																											Phkb	-0.28269	0.082023
																											Srl	0.097875	0.082023
																											Polr2a	0.071782	0.082023
																											Rpn1	0.080272	0.082023
																											Hdlbp	-0.08927	0.082023
																											Tagln2	0.077453	0.082023
																											Tbc1d17	0.210602	0.082023
																											Epb41l2	0.199713	0.082023
																											Cox4i1	-0.18079	0.082023
																											Prkab1	-0.13146	0.082023
																											Ankib1	-0.13798	0.082023
																											Nop56	0.072278	0.082023
																											Hbb-b1	-0.08604	0.082023
																											Mcat	-0.19287	0.082023
																											Myh1	0.144454	0.080915
																											Atp1a2	0.098566	0.080915
																											Ca3	-0.06335	0.079673
																											Optn	0.159349	0.079521
																											Ckm	-0.04256	0.079521
																											Map1b	-0.21804	0.078815
																											Armc10	-0.04044	0.078815
																											Ckm	0.183473	0.078815
																											Txnrd3	-0.05838	0.077859
																											Pdlim4	0.130157	0.077859
																											Ryr1	0.063825	0.077859
																											Obscn	0.127146	0.077859
																											Svil	0.088855	0.077824
																											Vcl	0.126957	0.077824
																											Myom3	0.08085	0.077758
																											Myoz1	-0.12921	0.077758
																											Myh4	0.260161	0.077758
																											Znf768	-0.04919	0.077758
																											Xirp1	0.204363	0.077758
																											Ttn	-0.11868	0.077758
																											Tnnc2	0.166575	0.077758
																											CEFIP	-0.13059	0.077758
																											Cdk18	-0.04064	0.077758
																											Cmya5	0.104796	0.077758
																											Ranbp2	0.060222	0.077758
																											Aldoa	0.13112	0.077758
																											Cfh	-0.06651	0.077758
																											Mb	-0.19843	0.077181
																											Cnot3	-0.22755	0.077181
																											Eno3	-0.10616	0.077181
																											Txlnb	0.081164	0.074628
																											Jph2	-0.18214	0.074628
																											Jph2	0.337803	0.074628
																											Map1b	0.135317	0.074628
																											Klc4	0.14145	0.074628
																											Nexn	0.068182	0.074628
																											Nexn	-0.15682	0.074628
																											Mvb12b	0.205443	0.074628
																											Nup98	-0.09392	0.074628
																											Myh1	-0.10745	0.074628
																											Myh1	0.215992	0.074628
																											Mybpc2	0.079922	0.074628
																											Naca	-0.16922	0.074628
																											Naca	0.167579	0.074628
																											Naca	-0.16915	0.074628
																											Naca	0.254538	0.074628
																											Naca	0.083104	0.074628
																											Myoz1	-0.2672	0.074628
																											Myoc	-0.14748	0.074628
																											Myh7	0.093128	0.074628
																											Myh4	0.100724	0.074628
																											Myh4	0.103548	0.074628
																											Myh4	0.111128	0.074628
																											Myh4	-0.06317	0.074628
																											Dcp1a	-0.13019	0.074628
																											Prr33	0.074348	0.074628
																											Prkx	0.089051	0.074628
																											Yif1a	-0.08085	0.074628
																											Tjp1	0.120787	0.074628
																											Zdhhc18	0.070907	0.074628
																											Tpm1	-0.18844	0.074628
																											Trappc10	0.197738	0.074628
																											Smtnl2	0.061006	0.074628
																											Smtnl2	0.171291	0.074628
																											Thrap3	0.051757	0.074628
																											Rps8	0.068839	0.074628
																											Stim1	0.103353	0.074628
																											Tacc2	0.086014	0.074628
																											Scaf8	-0.17413	0.074628
																											Sspn	-0.10956	0.074628
																											Srrm1	-0.05556	0.074628
																											Serinc1	0.052706	0.074628
																											Sod1	0.094337	0.074628
																											Vamp4	-0.10359	0.074628
																											Wdr26	-0.20194	0.074628
																											Tbc1d10a	0.074422	0.074628
																											Tceal3	0.290429	0.074628
																											Tcap	-0.28259	0.074628
																											Tbc1d1	-0.20096	0.074628
																											Ttn	-0.113	0.074628
																											Ttn	-0.07915	0.074628
																											Bckdk	0.32457	0.074628
																											Cog1	0.097378	0.074628
																											Hspa5	-0.14104	0.074628
																											Farp1	0.160788	0.074628
																											Cmya5	0.049583	0.074628
																											Cmya5	0.061495	0.074628
																											Nucks1	0.132165	0.074628
																											Numa1	-0.11776	0.074628
																											Rps3	-0.09642	0.074628
																											Reep1	0.052765	0.074628
																											Fxyd1	-0.10402	0.074628
																											Rftn1	-0.09876	0.074628
																											Pgam2	0.152171	0.074628
																											Phb	0.08973	0.074628
																											Rab11fip5	-0.39527	0.074628
																											Rab11fip5	-0.24414	0.074628
																											Rcc1	0.090454	0.074628
																											Rpl27a	0.100222	0.074628
																											Actn2	-0.06369	0.074628
																											Got1	0.09175	0.074628
																											Slc25a4	0.103562	0.074628
																											Eif4ebp1	-0.13887	0.074628
																											Ywhag	0.13341	0.074628
																											Atp2a1	0.188163	0.074628
																											Atp2a1	0.138496	0.074628
																											Bcl9l	-0.07457	0.074628
																											Atf7	-0.07424	0.074628
																											Cfl2	-0.18883	0.074628
																											Mylpf	0.090446	0.074628
																											Mylpf	0.047945	0.074628
																											Mylpf	0.147309	0.074628
																											Myl2	0.204474	0.074628
																											Pacsin3	0.135358	0.074628
																											Uba52	0.089557	0.074628
																											Pygm	-0.08096	0.074628
																											Pygm	-0.1346	0.074628
																											Ints12	-0.18327	0.074628
																											Igfbp5	0.150458	0.074628
																											Hbb-b1	0.05354	0.074628
																											Ckm	-0.25833	0.074628
																											Kdm1a	0.172343	0.074628
																											Kdm1a	0.111371	0.074628
																											Kcnj11	-0.2948	0.074628
																											Hcfc1	0.288878	0.074628
																											Hcfc1	0.094205	0.074628
																											Fcho2	-0.27729	0.074628
																											Dnajc5	0.055506	0.074628
																											Gmps	0.153351	0.074628
																											Hnrnpdl	-0.11222	0.074628
																											Filip1	-0.05353	0.074628
																											Myh1	-0.0659	0.073339
																											Ttn	0.215936	0.073339
																											Vamp7	-0.15803	0.073099
																											Bves	0.136315	0.073099
																											Adprhl1	0.119037	0.073099
																											Gys1	-0.07922	0.073099
																											Myh4	0.15393	0.069114
																											Svil	-0.19629	0.068259
																											Jsrp1	0.192176	0.068259
																											Prkar1a	-0.0773	0.068259
																											Prkar1a	0.056095	0.068259
																											Larp1	0.128479	0.068259
																											Myzap	0.054294	0.068259
																											Mypn	-0.18318	0.068259
																											Smtnl2	-0.19363	0.068259
																											Sik3	0.084018	0.068259
																											Polr2a	-0.06647	0.068259
																											Sh3bgr	-0.12948	0.068259
																											Ubxn1	0.09952	0.068259
																											Sod1	-0.18295	0.068259
																											Tmx1	0.333399	0.068259
																											Trip12	-0.05567	0.068259
																											Slc9a3r1	-0.05816	0.068259
																											Bckdha	0.116414	0.068259
																											Rbm25	-0.13075	0.068259
																											Ap2m1	0.033601	0.068259
																											Ostf1	-0.05387	0.068259
																											Rb1cc1	-0.10428	0.068259
																											Kcnj8	0.094154	0.068259
																											Dnmbp	-0.06914	0.068259
																											Hist1h1e	0.061344	0.068259
																											Des	0.073512	0.068259
																											Ptpn14	-0.0755	0.067344
																											Kank3	0.099238	0.067193
																											Mdh1	0.118778	0.067193
																											Mybpc2	-0.07668	0.067193
																											Xirp1	-0.09902	0.067193
																											CEFIP	-0.13457	0.067193
																											C2cd2	-0.12799	0.067193
																											Cntf	0.097158	0.067193
																											Psma3	-0.0598	0.067193
																											Flna	0.112016	0.067193
																											Thrap3	-0.10656	0.067049
																											Pgm2l1	0.141724	0.067049
																											Ptms	0.043085	0.067049
																											Mypn	-0.04252	0.066872
																											Mtfr1l	0.073115	0.0666
																											Map1b	0.118425	0.065567
																											Myoz1	0.277177	0.065567
																											Myh4	-0.05268	0.065567
																											Srl	-0.35053	0.065567
																											Scaf1	0.104675	0.065567
																											Ttn	0.095644	0.065567
																											Ttn	0.086522	0.065567
																											Atp1a2	0.13837	0.065567
																											Myl2	0.21018	0.065567
																											Rb1cc1	0.104254	0.065567
																											Eno1	0.096137	0.065567
																											Fbxo40	0.081302	0.065567
																											Lgalsl	0.042374	0.064099
																											Myoc	-0.04542	0.064099
																											Cmya5	0.100835	0.064099
																											Pxn	-0.05522	0.064099
																											Pvalb	-0.09236	0.064099
																											Ckm	0.059436	0.064099
																											H3f3a	0.104385	0.064099
																											Cmya5	-0.12916	0.063579
																											Irs1	0.060215	0.063579
																											Myot	-0.28657	0.063534
																											Naca	-0.08987	0.063534
																											Naca	0.074098	0.063534
																											Uqcrh	-0.09855	0.063534
																											Prkab2	-0.09047	0.062635
																											Prkab2	0.066188	0.062103
																											Vdac3	0.055262	0.061554
																											Ctnna1	-0.18572	0.06117
																											Actn2	0.05039	0.06117
																											Ptma	-0.06967	0.06117
[truncated: 563 more rows]
[truncated: 5 more columns]

## Sheet: Figure 6
A		cAMP Activation (Max = 100%)											B		cAMP Activation (Max = 100%)													C	2DG Uptake (umol/g/hr)					D	2DG Uptake (umol/g/hr)						F	Relative pAKT1s1/AKT1s1					G	Relative pIRS1/IRS1
	[UNC2] Log(M)	CRHR2a					Basal							[UNC2] Log(M)	Veh +UCN2				UCN2 +UCN2				Veh +Veh						Vehicle	UCN2	Vehicle +Insulin	UCN2 +Insulin			Veh-SSS	Insulin-SSS	Insulin-SSU	Insulin-USU	Insulin-SUU			SSS	SSU	USU	SUU			SSS	SSU
	-6	100	100	138.343	100	100								-6	100	100	100	100	64.4862	57.7689		58.9282							1.16	0.55	2.36	1.92			0.950208	3.61878	1.53599	3.33226	2.81661			0.979084	0.321711	0.85329	0.686484			1.02479	0.293087
	-7	110.773	102.957	100	135.996	96.0552								-7	110.773	102.957	94.3253	95.9165	63.4931	56.2172	32.0367	61.9831							1.05	1.85	3.79	1.2			0.865881	3.76822	1.51151	2.95393	3.09577			1.02092	0.290042	0.911942	0.800606			0.975207	0.38739
	-8	87.0898	113.776	121.421	120.187	113.914								-8	87.0898	113.776	121.421	95.649	57.6425	47.2846	32.2528	56.9739							1.32	0.61	4.38	0.87			0.927641	3.93548	1.99092	2.69898	3.37351
	-9	85.7513	104.152	73.996	100.234	101.452								-9	85.7513	104.152	73.996	90.9381	46.3946	41.5601	26.5532	44.0547							0.26	0.24	3.22	0.73
	-10	54.7712	63.766	35.3593	60.5694	56.8585								-10	54.7712	63.766	35.3593	62.2403	27.0941	19.438	6.64506	40.7529							0.2	0.63	3.39	0.59
	-11	42.8541	56.3011	31.9827	31.1262	36.0947								-11	42.8541	56.3011	31.9827	41.0204	26.5328	24.3447	5.29444	40.4032
	-12	15.7599	33.2774	16.5316	24.7656	29.5499								-12	15.7599	33.2774	16.5316	29.4281	16.9689	10.7779	2.75527	33.8922
	-13	15.0691	26.7142	-0.27012	22.0537	36.9912								-13	15.0691	26.7142	-0.27012	25.4269	22.0207	14.9298	1.18855	37.7597
	-15						16.5316	25.12	26.91	11.08	7.08			-15									24.5002	24.7674	23.3968	25.8271
E
[truncated: 6 more columns]

## Sheet: Figure 7
A		Biosensor Activation (Max = 100%)
	[UCN2] log[M]	Gs (EC50 = 0.1nM)			Gi (EC50 = 9nM)			β-Arr (EC50 = 9nM)
	-6.22186	100			100			100
	-6.88264	107.753			86.8182			82.1142
	-7.54073	105.257			81.3811			76.7193
	-8.19385	109.457			44.7203			30.1337
	-8.86013	103.7			14.7028			4.54435
	-9.52288	72.8928			4.17832			0.510328
	-10.1675	26.9897			-0.506993			0.947752
	-10.8356	11.1013			-0.926573			0.826245
	-11.5229	-4.78708			-0.402098			0.0972053
	-12.2218	0			-0.611888			-0.218712
	-12.8861	-4.8752			0.087413			0.753341
	-14	0			0			0
	-7.22186		100	100
	-7.68787		100.561	115.958
	-8.15521		99.9114	108.445
	-8.61989		100	112.915
	-9.09695		105.05	107.575
	-9.55286		95.4223	88.7613
	-10.0177		69.3444	67.4325
	-10.4949		55.5818	38.249
	-10.9208		7.56054	25.2717
	-11.3979		20.8801	-2.14219
	-11.8861		1.38807	-1.2108
	-13		0	0
	-6.5234				100				100
	-6.92103				96.2545				99.0849
	-7.31884				97.9145				91.9041
	-7.72128				92.5303				78.1553
	-8.10792				57.9272				52.714
	-8.50864				28.0272				13.8257
	-8.90309				9.23601				1.563
	-9.30103				7.98042				1.40535
	-9.69897				5.19259				0.83277
	-10				-0.851245				0.805542
	-10.4881				-0.212811				0.966651
	-11.5229				0				0

## Sheet: Figure S1
A		Blood Glucose (mg/dL)																									B	2DG Uptake (umol/g/hr)
	time (min)	+Veh +Veh						+Veh +UCN2						+ASG30 +Veh						+ASG30 +UCN2								Veh +Veh +Veh	Veh +Veh +Ins	Veh +UCN2 +Ins	AUG30 +UCN2 +Ins
	-30	99	110	105	101	97	112	120	114	119	120	112	98	122	114	96	100	109	112	108	121	103	122	116	97			2.56	27.65	11.76	28.93
	-20	216	212	245	185	252	259	257	181	231	224	205	195	228	236	219	243	202	242	205	222	205	234	249	185			2.56	27.65	11.76	28.93
	0	183	183	191	198	190	114	313	380	307	362	314	331	181	167	125	161	122	162	175	196	185	162	191	186			3.42	28.29	12.2	28.53
	15	360	400	376	366	407	436	532	548	498	550	505	513	422	426	306	413	419	317	354	417	436	371	425	396			2.67	29.28	17.09	20.68
	30	269	349	399	343	352	361	599	556	542	564	584	503	376	305	275	278	268	292	368	349	324	242	253	499			2.64	26.58	15.49	27.17
	60	197	188	204	253	263	259	512	577	514	506	521	619	205	204	238	209	241	204	315	220	340	311	285	412			4.97	29.74	23.71	29.91
	120	126	173	165	200	180	194	495	477	474	421	408	469	189	151	167	168	143	147	263	246	314	226	254	422			4.77	32.64	16.03	24.26

## Sheet: Figure S2
A		Relative Gene Expression																						B	[UCN2] log[M]
		Saline							EGFP.AAV							UCN2.AAV									0	1	2	3	4	5	6	7
	Liver	0.70455	1.24996	0.95852	1.06757	1.08637	1.19201	0.8096	1.09496	1.2171	0.92863	1.27725	0.70908	0.83851	1.03352	12181.9	16421.5	11650.6	10513.5	21240.8	11180.6	14462.6			-11.327	-10.406	-8.426	-9.2502	-7.127	-8.2636	-7.0451	-6.94973
	Gastroc	1.06402	1.23319	1.08593	0.94701	0.76037	0.80855	1.04418	0.81966	1.28809	1.08206	0.7142	0.99453	1.22888	0.95659	0.49438	3.95683	0.966419	0.78052	1.13654	2.08675	1.78392			-10.679	-11.767	-9.0144	-6.6167	-7.8491	-7.786	-7.58	-8.45778
																									-11.667	-11.836	-8.5347	-7.7212	-7.2462	-6.8473	-7.5274	-8.29613
																									-10.742	-10.77	-8.9936	-6.7778	-7.1926	-7.1098	-6.3144	-6.04263
																									-10.859	-10.209	-9.7914	-8.121	-8.7822	-7.0537	-7.2808	-6.00935
																									-11.376	-10.098	-9.119	-8.9909	-9.1169	-7.9023	-8.2629	-7.59631
																									-10.27	-10.232	-8.306	-9.3985	-8.0273	-7.8003	-7.5849	-7.87966
																									-11.028	-10.788	-8.4278	-8.7788	-8.443	-8.596	-7.5438	-6.96114
